# Supplementary material for: Predicting In Vitro Neurotoxicity Induced by Nanoparticles Using Machine Learning
Source: Int J Mol Sci. 2020 Jul 25;21(15):5280. doi: 10.3390/ijms21155280 (PMC7432486; doi:10.3390/ijms21155280)
Supplement: Supplementary file 1 [file ijms-21-05280-s001.zip]

Archive with 1 entries (1 files):
- ijms-879767-supplementary.xlsx
