# Supplementary material for: Predicting In Vitro Neurotoxicity Induced by Nanoparticles Using Machine Learning
Source: Int J Mol Sci. 2020 Jul 25;21(15):5280. doi: 10.3390/ijms21155280 (PMC7432486; doi:10.3390/ijms21155280)
Supplement: Supplementary file 1 [file ijms-21-05280-s001.zip › ijms-879767-supplementary.xlsx]

## Sheet: Dataset
Reference	Study title	DOI	Dose	Time	Zeta_W	Zeta_W measurement	Zeta_M	Zeta_M measurement	Hydro_W	Hydro_size_W measrement	Hydro_M	Hydro_size_M measrement	Size	Size measurement	SSA	Surf_area measurement	NP type	shape	Shape measurement	C_Origin	C_name	C_Type	Assay	Cell viability
Trickler et al., 2012	Effects of copper nanoparticles on rat cerebral microvessel endothelial cells.	10.2217/nnm.11.154	10	4	-47.6	LDV	?	?	?	?	?	?	40	TEM	?	?	CuO	?		Rat	BMEC	Endothelial	XTT	Toxic
Trickler et al., 2012	Effects of copper nanoparticles on rat cerebral microvessel endothelial cells.	10.2217/nnm.11.154	10	4	-36.6	LDV	?	?	?	?	?	?	60	TEM	?	?	CuO	?	?	Rat	BMEC	Endothelial	XTT	Toxic
Trickler et al., 2012	Effects of copper nanoparticles on rat cerebral microvessel endothelial cells.	10.2217/nnm.11.154	1.56	24	-47.6	LDV	?	?	?	?	?	?	40	TEM	?	?	CuO	?	?	Rat	BMEC	Endothelial	XTT	Toxic
Trickler et al., 2012	Effects of copper nanoparticles on rat cerebral microvessel endothelial cells.	10.2217/nnm.11.154	1.56	24	-36.6	LDV	?	?	?	?	?	?	60	TEM	?	?	CuO	?	?	Rat	BMEC	Endothelial	XTT	Toxic
Trickler et al., 2012	Effects of copper nanoparticles on rat cerebral microvessel endothelial cells.	10.2217/nnm.11.154	3.13	24	-47.6	LDV	?	?	?	?	?	?	40	TEM	?	?	CuO	?	?	Rat	BMEC	Endothelial	XTT	Toxic
Trickler et al., 2012	Effects of copper nanoparticles on rat cerebral microvessel endothelial cells.	10.2217/nnm.11.154	3.13	24	-36.6	LDV	?	?	?	?	?	?	60	TEM	?	?	CuO	?	?	Rat	BMEC	Endothelial	XTT	Toxic
Trickler et al., 2012	Effects of copper nanoparticles on rat cerebral microvessel endothelial cells.	10.2217/nnm.11.154	12.5	24	-47.6	LDV	?	?	?	?	?	?	40	TEM	?	?	CuO	?	?	Rat	BMEC	Endothelial	XTT	Toxic
Trickler et al., 2012	Effects of copper nanoparticles on rat cerebral microvessel endothelial cells.	10.2217/nnm.11.154	12.5	24	-36.6	LDV	?	?	?	?	?	?	60	TEM	?	?	CuO	?	?	Rat	BMEC	Endothelial	XTT	Toxic
Trickler et al., 2012	Effects of copper nanoparticles on rat cerebral microvessel endothelial cells.	10.2217/nnm.11.154	25	4	-47.6	LDV	?	?	?	?	?	?	40	TEM	?	?	CuO	?	?	Rat	BMEC	Endothelial	XTT	Toxic
Trickler et al., 2012	Effects of copper nanoparticles on rat cerebral microvessel endothelial cells.	10.2217/nnm.11.154	25	4	-36.6	LDV	?	?	?	?	?	?	60	TEM	?	?	CuO	?	?	Rat	BMEC	Endothelial	XTT	Toxic
Trickler et al., 2012	Effects of copper nanoparticles on rat cerebral microvessel endothelial cells.	10.2217/nnm.11.154	15	24	-47.6	LDV	?	?	?	?	?	?	40	TEM	?	?	CuO	?	?	Rat	BMEC	Endothelial	XTT	Toxic
Trickler et al., 2012	Effects of copper nanoparticles on rat cerebral microvessel endothelial cells.	10.2217/nnm.11.154	15	24	-36.6	LDV	?	?	?	?	?	?	60	TEM	?	?	CuO	?	?	Rat	BMEC	Endothelial	XTT	Toxic
Kenzaoui et al., 2012	Induction of oxidative stress, lysosome activation and autophagy by nanoparticles in human brain-derived endothelial cells.	doi:10.1042/BJ20111252	235	72	-23	?	15	?	?	?	910	DLS	8	DLS	?	?	FeO	?	?	Human	HCMEC/D3	Endothelial	MTT	Toxic
Kenzaoui et al., 2012	Induction of oxidative stress, lysosome activation and autophagy by nanoparticles in human brain-derived endothelial cells.	doi:10.1042/BJ20111252	235	24	-30	?	?	?	14	DLS	?	?	8	DLS	?	?	FeO	?	?	Human	HCMEC/D3	Endothelial	MTT	Toxic
Kenzaoui et al., 2012	Induction of oxidative stress, lysosome activation and autophagy by nanoparticles in human brain-derived endothelial cells.	doi:10.1042/BJ20111252	235	72	-30	?	?	?	14	DLS	?	?	8	DLS	?	?	FeO	?	?	Human	HCMEC/D3	Endothelial	MTT	Toxic
Kenzaoui et al., 2012	Induction of oxidative stress, lysosome activation and autophagy by nanoparticles in human brain-derived endothelial cells.	doi:10.1042/BJ20111252	235	72	-40	?	?	?	?	?	?	?	50	TEM	?	?	SiO2	Spherical	?	Human	HCMEC/D3	Endothelial	MTT	Toxic
Kenzaoui et al., 2012	Induction of oxidative stress, lysosome activation and autophagy by nanoparticles in human brain-derived endothelial cells.	doi:10.1042/BJ20111252	235	72	-40	?	?	?	?	?	?	?	25	TEM	?	?	SiO2	Spherical	?	Human	HCMEC/D3	Endothelial	MTT	Toxic
Kenzaoui et al., 2012	Induction of oxidative stress, lysosome activation and autophagy by nanoparticles in human brain-derived endothelial cells.	doi:10.1042/BJ20111252	235	72	-30	?	?	?	?	?	650	DLS	21	TEM	?	?	TiO2	?	?	Human	HCMEC/D3	Endothelial	MTT	Toxic
Liu et al., 2017 b	Blood-brain barrier dysfunction induced by silica NPs in vitro and in vivo: Involvement of oxidative stress and Rho-kinase/JNK signaling pathways	doi.org/10.1016/j.biomaterials.2017.01.006	100	24	?	?	-15.5	DLS	?	?	170	DLS	20	TEM	147.8	BET	SiO2	Spherical	TEM	Human	BMEC	Endothelial	MTS	Toxic
Liu et al., 2017 b	Blood-brain barrier dysfunction induced by silica NPs in vitro and in vivo: Involvement of oxidative stress and Rho-kinase/JNK signaling pathways	doi.org/10.1016/j.biomaterials.2017.01.006	200	24	?	?	-15.5	DLS	?	?	170	DLS	20	TEM	147.8	BET	SiO2	Spherical	TEM	Human	BMEC	Endothelial	MTS	Toxic
Liu et al., 2017 b	Blood-brain barrier dysfunction induced by silica NPs in vitro and in vivo: Involvement of oxidative stress and Rho-kinase/JNK signaling pathways	doi.org/10.1016/j.biomaterials.2017.01.006	300	24	?	?	-15.5	DLS	?	?	170	DLS	20	TEM	147.8	BET	SiO2	Spherical	TEM	Human	BMEC	Endothelial	MTS	Toxic
Liu et al., 2017 b	Blood-brain barrier dysfunction induced by silica NPs in vitro and in vivo: Involvement of oxidative stress and Rho-kinase/JNK signaling pathways	doi.org/10.1016/j.biomaterials.2017.01.006	400	24	?	?	-15.5	DLS	?	?	170	DLS	20	TEM	147.8	BET	SiO2	Spherical	TEM	Human	BMEC	Endothelial	MTS	Toxic
Liu et al., 2017 b	Blood-brain barrier dysfunction induced by silica NPs in vitro and in vivo: Involvement of oxidative stress and Rho-kinase/JNK signaling pathways	doi.org/10.1016/j.biomaterials.2017.01.006	500	24	?	?	-15.5	DLS	?	?	170	DLS	20	TEM	147.8	BET	SiO2	Spherical	TEM	Human	BMEC	Endothelial	MTS	Toxic
Liu et al., 2017 b	Blood-brain barrier dysfunction induced by silica NPs in vitro and in vivo: Involvement of oxidative stress and Rho-kinase/JNK signaling pathways	doi.org/10.1016/j.biomaterials.2017.01.006	600	24	?	?	-15.5	DLS	?	?	170	DLS	20	TEM	147.8	BET	SiO2	Spherical	TEM	Human	BMEC	Endothelial	MTS	Toxic
Liu et al., 2017 b	Blood-brain barrier dysfunction induced by silica NPs in vitro and in vivo: Involvement of oxidative stress and Rho-kinase/JNK signaling pathways	doi.org/10.1016/j.biomaterials.2017.01.006	700	24	?	?	-15.5	DLS	?	?	170	DLS	20	TEM	147.8	BET	SiO2	Spherical	TEM	Human	BMEC	Endothelial	MTS	Toxic
Liu et al., 2017 b	Blood-brain barrier dysfunction induced by silica NPs in vitro and in vivo: Involvement of oxidative stress and Rho-kinase/JNK signaling pathways	doi.org/10.1016/j.biomaterials.2017.01.006	800	24	?	?	-15.5	DLS	?	?	170	DLS	20	TEM	147.8	BET	SiO2	Spherical	TEM	Human	BMEC	Endothelial	MTS	Toxic
Trickler et al., 2010	Silver nanoparticle induced blood-brain barrier inflammation and increased permeability in primary rat brain microvessel endothelial cells	doi:10.1093/toxsci/kfq244	25	24	-44.2	LDV	?	?	106	DLS	393	DLS	28	TEM	?	?	Ag	Spherical	TEM	Rat	BMEC	Endothelial	XTT	Toxic
Trickler et al., 2010	Silver nanoparticle induced blood-brain barrier inflammation and increased permeability in primary rat brain microvessel endothelial cells	doi:10.1093/toxsci/kfq244	50	24	-44.2	LDV	?	?	106	DLS	393	DLS	28	TEM	?	?	Ag	Spherical	TEM	Rat	BMEC	Endothelial	XTT	Toxic
Trickler et al., 2010	Silver nanoparticle induced blood-brain barrier inflammation and increased permeability in primary rat brain microvessel endothelial cells	doi:10.1093/toxsci/kfq244	25	24	-46	LDV	?	?	54.9	DLS	73.9	DLS	47	TEM	?	?	Ag	Spherical	TEM	Rat	BMEC	Endothelial	XTT	Toxic
Trickler et al., 2010	Silver nanoparticle induced blood-brain barrier inflammation and increased permeability in primary rat brain microvessel endothelial cells	doi:10.1093/toxsci/kfq244	50	24	-46	LDV	?	?	54.9	DLS	73.9	DLS	47	TEM	?	?	Ag	Spherical	TEM	Rat	BMEC	Endothelial	XTT	Toxic
Trickler et al., 2010	Silver nanoparticle induced blood-brain barrier inflammation and increased permeability in primary rat brain microvessel endothelial cells	doi:10.1093/toxsci/kfq244	25	24	-29.5	LDV	?	?	177	DLS	166	DLS	102	TEM	?	?	Ag	Spherical	TEM	Rat	BMEC	Endothelial	XTT	Non-Toxic
Trickler et al., 2010	Silver nanoparticle induced blood-brain barrier inflammation and increased permeability in primary rat brain microvessel endothelial cells	doi:10.1093/toxsci/kfq244	50	24	-29.5	LDV	?	?	177	DLS	166	DLS	102	TEM	?	?	Ag	Spherical	TEM	Rat	BMEC	Endothelial	XTT	Toxic
Chen et al., 2016	Influence of silver and titanium dioxide nanoparticles on in vitroblood-brain barrier permeabilityI	doi.org/10.1016/j.etap.2016.09.009	2	24	6.3	DLS	-5.5	DLS	114.5	DLS	105.6	DLS	8	TEM	?	?	Ag	Spherical	TEM	Mouse	ALT	Astrocytes	AlamarBlue	Toxic
Chen et al., 2016	Influence of silver and titanium dioxide nanoparticles on in vitroblood-brain barrier permeabilityI	doi.org/10.1016/j.etap.2016.09.009	4	24	6.3	DLS	-5.5	DLS	114.5	DLS	105.6	DLS	8	TEM	?	?	Ag	Spherical	TEM	Mouse	ALT	Astrocytes	AlamarBlue	Non-Toxic
Chen et al., 2016	Influence of silver and titanium dioxide nanoparticles on in vitroblood-brain barrier permeabilityI	doi.org/10.1016/j.etap.2016.09.009	15	24	44	DLS	-14.4	DLS	48.4	DLS	91.5	DLS	6	TEM	?	?	TiO2	Oval	TEM	Mouse	ALT	Astrocytes	AlamarBlue	Non-Toxic
Chen et al., 2016	Influence of silver and titanium dioxide nanoparticles on in vitroblood-brain barrier permeabilityI	doi.org/10.1016/j.etap.2016.09.009	100	24	44	DLS	-14.4	DLS	48.4	DLS	91.5	DLS	6	TEM	?	?	TiO2	Oval	TEM	Mouse	ALT	Astrocytes	AlamarBlue	Non-Toxic
Chen et al., 2016	Influence of silver and titanium dioxide nanoparticles on in vitroblood-brain barrier permeabilityI	doi.org/10.1016/j.etap.2016.09.009	100	24	42.8	DLS	-9.9	DLS	130.5	DLS	244.6	DLS	35	TEM	?	?	TiO2	Oval	TEM	Mouse	ALT	Astrocytes	AlamarBlue	Non-Toxic
Brun et al., 2012	In vitro evidence of dysregulation of blood–brain barrier function after acute and repeated/long-term exposure to TiO2 nanoparticles	doi.org/10.1016/j.biomaterials.2011.10.025	50	24	?	?	?	?	?	?	?	?	25.2	TEM	?	?	TiO2	Oval	TEM	Rat	BMEC	Endothelial	MTT	Non-Toxic
Brun et al., 2012	In vitro evidence of dysregulation of blood–brain barrier function after acute and repeated/long-term exposure to TiO2 nanoparticles	doi.org/10.1016/j.biomaterials.2011.10.025	100	24	?	?	?	?	?	?	?	?	25.2	TEM	?	?	TiO2	Oval	TEM	Rat	BMEC	Endothelial	MTT	Non-Toxic
Brun et al., 2012	In vitro evidence of dysregulation of blood–brain barrier function after acute and repeated/long-term exposure to TiO2 nanoparticles	doi.org/10.1016/j.biomaterials.2011.10.025	150	24	?	?	?	?	?	?	?	?	25.2	TEM	?	?	TiO2	Oval	TEM	Rat	BMEC	Endothelial	MTT	Non-Toxic
Brun et al., 2012	In vitro evidence of dysregulation of blood–brain barrier function after acute and repeated/long-term exposure to TiO2 nanoparticles	doi.org/10.1016/j.biomaterials.2011.10.025	200	24	?	?	?	?	?	?	?	?	25.2	TEM	?	?	TiO2	Oval	TEM	Rat	BMEC	Endothelial	MTT	Non-Toxic
Bulcke et al., 2014	Uptake and toxicity of copper oxide nanoparticles in cultured primary brain astrocytes	doi.org/10.3109/17435390.2013.829591	6	6	-49	ELS	-10	ELS	136	DLS	178	DLS	5	TEM	?	?	CuO	crystalline	TEM	Rat	Primary	Astrocytes	LDH	Toxic
Bulcke et al., 2014	Uptake and toxicity of copper oxide nanoparticles in cultured primary brain astrocytes	doi.org/10.3109/17435390.2013.829591	12	3	-49	ELS	-10	ELS	136	DLS	178	DLS	5	TEM	?	?	CuO	crystalline	TEM	Rat	Primary	Astrocytes	LDH	Toxic
Bulcke et al., 2014	Uptake and toxicity of copper oxide nanoparticles in cultured primary brain astrocytes	doi.org/10.3109/17435390.2013.829591	63	6	-49	ELS	-10	ELS	136	DLS	178	DLS	5	TEM	?	?	CuO	crystalline	TEM	Rat	Primary	Astrocytes	LDH	Toxic
Bulcke et al., 2014	Uptake and toxicity of copper oxide nanoparticles in cultured primary brain astrocytes	doi.org/10.3109/17435390.2013.829591	0.06	3	-49	ELS	-10	ELS	136	DLS	178	DLS	5	TEM	?	?	CuO	crystalline	TEM	Rat	Primary	Astrocytes	LDH	Non-Toxic
Choi et al., 2010	Silica-Based Nanoparticle Uptake and Cellular Response by Primary Microglia	doi.org/10.1289/ehp.0901534	0.0218	24	?	?	-23	DLS	?	?	165	?	165	SEM	?	?	SiO2	Spherical	SEM	Rat	Primary	Microglial	MTS	Non-Toxic
Choi et al., 2010	Silica-Based Nanoparticle Uptake and Cellular Response by Primary Microglia	doi.org/10.1289/ehp.0901534	0.0728	24	?	?	-23	DLS	?	?	165	?	165	SEM	?	?	SiO2	Spherical	SEM	Rat	Primary	Microglial	MTS	Non-Toxic
Choi et al., 2010	Silica-Based Nanoparticle Uptake and Cellular Response by Primary Microglia	doi.org/10.1289/ehp.0901534	0.364	24	?	?	-23	DLS	?	?	165	?	165	SEM	?	?	SiO2	Spherical	SEM	Rat	Primary	Microglial	MTS	Non-Toxic
Choi et al., 2010	Silica-Based Nanoparticle Uptake and Cellular Response by Primary Microglia	doi.org/10.1289/ehp.0901534	2.18	24	?	?	-23	DLS	?	?	165	?	165	SEM	?	?	SiO2	Spherical	SEM	Rat	Primary	Microglial	MTS	Non-Toxic
Choi et al., 2010	Silica-Based Nanoparticle Uptake and Cellular Response by Primary Microglia	doi.org/10.1289/ehp.0901534	7.28	24	?	?	-23	DLS	?	?	165	?	165	SEM	?	?	SiO2	Spherical	SEM	Rat	Primary	Microglial	MTS	Non-Toxic
Choi et al., 2010	Silica-Based Nanoparticle Uptake and Cellular Response by Primary Microglia	doi.org/10.1289/ehp.0901534	36.4	24	?	?	-23	DLS	?	?	165	?	165	SEM	?	?	SiO2	Spherical	SEM	Rat	Primary	Microglial	MTS	Non-Toxic
Huang et al., 2015	Silver nanoparticles affect on gene expression of inflammatory and neurodegenerative responses in mouse brain neural cells	doi.org/10.1016/j.envres.2014.11.006	0.5	24	?	?	-4.2	?	?	?	?	?	4	?	?	?	Ag	?	?	Mouse	ALT	Astrocytes	AlamarBlue	Toxic
Huang et al., 2015	Silver nanoparticles affect on gene expression of inflammatory and neurodegenerative responses in mouse brain neural cells	doi.org/10.1016/j.envres.2014.11.006	1	24	?	?	-4.2	?	?	?	?	?	4	?	?	?	Ag	?	?	Mouse	ALT	Astrocytes	AlamarBlue	Toxic
Huang et al., 2015	Silver nanoparticles affect on gene expression of inflammatory and neurodegenerative responses in mouse brain neural cells	doi.org/10.1016/j.envres.2014.11.006	10	24	?	?	-4.2	?	?	?	?	?	4	?	?	?	Ag	?	?	Mouse	ALT	Astrocytes	AlamarBlue	Toxic
Huang et al., 2015	Silver nanoparticles affect on gene expression of inflammatory and neurodegenerative responses in mouse brain neural cells	doi.org/10.1016/j.envres.2014.11.006	12.5	24	?	?	-4.2	?	?	?	?	?	4	?	?	?	Ag	?	?	Mouse	ALT	Astrocytes	AlamarBlue	Toxic
Huang et al., 2015	Silver nanoparticles affect on gene expression of inflammatory and neurodegenerative responses in mouse brain neural cells	doi.org/10.1016/j.envres.2014.11.006	0.5	24	?	?	-4.2	?	?	?	?	?	4	?	?	?	Ag	?	?	Mouse	N2a	Neuroblastoma	AlamarBlue	Non-Toxic
Huang et al., 2015	Silver nanoparticles affect on gene expression of inflammatory and neurodegenerative responses in mouse brain neural cells	doi.org/10.1016/j.envres.2014.11.006	1	24	?	?	-4.2	?	?	?	?	?	4	?	?	?	Ag	?	?	Mouse	N2a	Neuroblastoma	AlamarBlue	Non-Toxic
Huang et al., 2015	Silver nanoparticles affect on gene expression of inflammatory and neurodegenerative responses in mouse brain neural cells	doi.org/10.1016/j.envres.2014.11.006	10	24	?	?	-4.2	?	?	?	?	?	4	?	?	?	Ag	?	?	Mouse	N2a	Neuroblastoma	AlamarBlue	Non-Toxic
Huang et al., 2015	Silver nanoparticles affect on gene expression of inflammatory and neurodegenerative responses in mouse brain neural cells	doi.org/10.1016/j.envres.2014.11.006	12.5	24	?	?	-4.2	?	?	?	?	?	4	?	?	?	Ag	?	?	Mouse	N2a	Neuroblastoma	AlamarBlue	Toxic
Huang et al., 2015	Silver nanoparticles affect on gene expression of inflammatory and neurodegenerative responses in mouse brain neural cells	doi.org/10.1016/j.envres.2014.11.006	0.5	24	?	?	-4.2	?	?	?	?	?	4	?	?	?	Ag	?	?	Mouse	BV2	Microglial	AlamarBlue	Non-Toxic
Huang et al., 2015	Silver nanoparticles affect on gene expression of inflammatory and neurodegenerative responses in mouse brain neural cells	doi.org/10.1016/j.envres.2014.11.006	1	24	?	?	-4.2	?	?	?	?	?	4	?	?	?	Ag	?	?	Mouse	BV2	Microglial	AlamarBlue	Non-Toxic
Huang et al., 2015	Silver nanoparticles affect on gene expression of inflammatory and neurodegenerative responses in mouse brain neural cells	doi.org/10.1016/j.envres.2014.11.006	10	24	?	?	-4.2	?	?	?	?	?	4	?	?	?	Ag	?	?	Mouse	BV2	Microglial	AlamarBlue	Non-Toxic
Huang et al., 2015	Silver nanoparticles affect on gene expression of inflammatory and neurodegenerative responses in mouse brain neural cells	doi.org/10.1016/j.envres.2014.11.006	12.5	24	?	?	-4.2	?	?	?	?	?	4	?	?	?	Ag	?	?	Mouse	BV2	Microglial	AlamarBlue	Non-Toxic
Long et al., 2007	Nanosize titanium dioxide stimulates reactive oxygen species in brain microglia and damages neurons in vitro.	doi:10.1289/ehp.10216	40	6	-12.2	EM	-9.1	EM	?	?	?	?	25	DLS	?	?	TiO2	?	?	Mouse	BV2	Microglial	Caspase_3/7	Toxic
Long et al., 2007	Nanosize titanium dioxide stimulates reactive oxygen species in brain microglia and damages neurons in vitro.	doi:10.1289/ehp.10216	40	24	-12.2	EM	-9.1	EM	?	?	?	?	25	DLS	?	?	TiO2	?	?	Mouse	BV2	Microglial	Caspase_3/7	Toxic
Long et al., 2007	Nanosize titanium dioxide stimulates reactive oxygen species in brain microglia and damages neurons in vitro.	doi:10.1289/ehp.10216	40	24	-12.2	EM	-9.1	EM	?	?	?	?	25	DLS	?	?	TiO2	?	?	Rat	N27	Mesencephalic	Caspase_3/7	Non-Toxic
Long et al., 2007	Nanosize titanium dioxide stimulates reactive oxygen species in brain microglia and damages neurons in vitro.	doi:10.1289/ehp.10216	40	48	-12.2	EM	-9.1	EM	?	?	?	?	25	DLS	?	?	TiO2	?	?	Rat	N27	Mesencephalic	Caspase_3/7	Non-Toxic
Long et al., 2007	Nanosize titanium dioxide stimulates reactive oxygen species in brain microglia and damages neurons in vitro.	doi:10.1289/ehp.10216	40	72	-12.2	EM	-9.1	EM	?	?	?	?	25	DLS	?	?	TiO2	?	?	Rat	N27	Mesencephalic	Caspase_3/7	Non-Toxic
Long et al., 2007	Nanosize titanium dioxide stimulates reactive oxygen species in brain microglia and damages neurons in vitro.	doi:10.1289/ehp.10216	80	24	-12.2	EM	-9.1	EM	?	?	?	?	25	DLS	?	?	TiO2	?	?	Rat	N27	Mesencephalic	Caspase_3/7	Non-Toxic
Long et al., 2007	Nanosize titanium dioxide stimulates reactive oxygen species in brain microglia and damages neurons in vitro.	doi:10.1289/ehp.10216	80	48	-12.2	EM	-9.1	EM	?	?	?	?	25	DLS	?	?	TiO2	?	?	Rat	N27	Mesencephalic	Caspase_3/7	Non-Toxic
Long et al., 2007	Nanosize titanium dioxide stimulates reactive oxygen species in brain microglia and damages neurons in vitro.	doi:10.1289/ehp.10216	80	72	-12.2	EM	-9.1	EM	?	?	?	?	25	DLS	?	?	TiO2	?	?	Rat	N27	Mesencephalic	Caspase_3/7	Non-Toxic
Long et al., 2007	Nanosize titanium dioxide stimulates reactive oxygen species in brain microglia and damages neurons in vitro.	doi:10.1289/ehp.10216	120	24	-12.2	EM	-9.1	EM	?	?	?	?	25	DLS	?	?	TiO2	?	?	Rat	N27	Mesencephalic	Caspase_3/7	Non-Toxic
Long et al., 2007	Nanosize titanium dioxide stimulates reactive oxygen species in brain microglia and damages neurons in vitro.	doi:10.1289/ehp.10216	120	48	-12.2	EM	-9.1	EM	?	?	?	?	25	DLS	?	?	TiO2	?	?	Rat	N27	Mesencephalic	Caspase_3/7	Non-Toxic
Long et al., 2007	Nanosize titanium dioxide stimulates reactive oxygen species in brain microglia and damages neurons in vitro.	doi:10.1289/ehp.10216	120	72	-12.2	EM	-9.1	EM	?	?	?	?	25	DLS	?	?	TiO2	?	?	Rat	N27	Mesencephalic	Caspase_3/7	Non-Toxic
Long et al., 2007	Nanosize titanium dioxide stimulates reactive oxygen species in brain microglia and damages neurons in vitro.	doi:10.1289/ehp.10216	5	6	-12.2	EM	-9.1	EM	?	?	?	?	25	DLS	?	?	TiO2	?	?	Rat	N27	Mesencephalic	Caspase_3/7	Toxic
Wilson et al, 2015	Mitochondrial dysfunction and loss of glutamate uptake in primary astrocytes exposed to titanium dioxide nanoparticles.	doi:10.1039/c5nr03646a	25	24	?	?	-10.4	PALS	?	?	541.2	DLS	50	TEM	?	?	TiO2	Spherical	TEM	Rat	Primary	Astrocytes	MTT	Toxic
Wilson et al, 2015	Mitochondrial dysfunction and loss of glutamate uptake in primary astrocytes exposed to titanium dioxide nanoparticles.	doi:10.1039/c5nr03646a	50	24	?	?	-9.4	PALS	?	?	555.9	DLS	50	TEM	?	?	TiO2	Spherical	TEM	Rat	Primary	Astrocytes	MTT	Toxic
Wilson et al, 2015	Mitochondrial dysfunction and loss of glutamate uptake in primary astrocytes exposed to titanium dioxide nanoparticles.	doi:10.1039/c5nr03646a	100	24	?	?	-10.8	PALS	?	?	545.3	DLS	50	TEM	?	?	TiO2	Spherical	TEM	Rat	Primary	Astrocytes	MTT	Toxic
Wilson et al, 2015	Mitochondrial dysfunction and loss of glutamate uptake in primary astrocytes exposed to titanium dioxide nanoparticles.	doi:10.1039/c5nr03646a	25	24	?	?	-10.7	PALS	?	?	366.9	DLS	21	TEM	?	?	TiO2	irregular	TEM	Rat	Primary	Astrocytes	MTT	Toxic
Wilson et al, 2015	Mitochondrial dysfunction and loss of glutamate uptake in primary astrocytes exposed to titanium dioxide nanoparticles.	doi:10.1039/c5nr03646a	50	24	?	?	-8.5	PALS	?	?	363.5	DLS	21	TEM	?	?	TiO2	irregular	TEM	Rat	Primary	Astrocytes	MTT	Toxic
Wilson et al, 2015	Mitochondrial dysfunction and loss of glutamate uptake in primary astrocytes exposed to titanium dioxide nanoparticles.	doi:10.1039/c5nr03646a	100	24	?	?	-9.2	PALS	?	?	362.4	DLS	21	TEM	?	?	TiO2	irregular	TEM	Rat	Primary	Astrocytes	MTT	Toxic
Coccini et al 2015	Comparative cellular toxicity of titanium dioxide nanoparticles on human astrocyte and neuronal cells after acute and prolonged exposure	doi:10.1016/j.neuro.2015.03.006	1.5	48	?	?	0.95	DLS	356	DLS	?	?	15	TEM	240	?	TiO2	Spherical	TEM	Human	D384	Medulloblastoma	MTT	Non-Toxic
Coccini et al 2015	Comparative cellular toxicity of titanium dioxide nanoparticles on human astrocyte and neuronal cells after acute and prolonged exposure	doi:10.1016/j.neuro.2015.03.006	15	48	?	?	0.95	DLS	356	DLS	?	?	15	TEM	240	?	TiO2	Spherical	TEM	Human	D384	Medulloblastoma	MTT	Non-Toxic
Coccini et al 2015	Comparative cellular toxicity of titanium dioxide nanoparticles on human astrocyte and neuronal cells after acute and prolonged exposure	doi:10.1016/j.neuro.2015.03.006	31	48	?	?	0.95	DLS	356	DLS	?	?	15	TEM	240	?	TiO2	Spherical	TEM	Human	D384	Medulloblastoma	MTT	Non-Toxic
Coccini et al 2015	Comparative cellular toxicity of titanium dioxide nanoparticles on human astrocyte and neuronal cells after acute and prolonged exposure	doi:10.1016/j.neuro.2015.03.006	62	48	?	?	0.95	DLS	356	DLS	?	?	15	TEM	240	?	TiO2	Spherical	TEM	Human	D384	Medulloblastoma	MTT	Non-Toxic
Coccini et al 2015	Comparative cellular toxicity of titanium dioxide nanoparticles on human astrocyte and neuronal cells after acute and prolonged exposure	doi:10.1016/j.neuro.2015.03.006	125	48	?	?	0.95	DLS	356	DLS	?	?	15	TEM	240	?	TiO2	Spherical	TEM	Human	D384	Medulloblastoma	MTT	Toxic
Coccini et al 2015	Comparative cellular toxicity of titanium dioxide nanoparticles on human astrocyte and neuronal cells after acute and prolonged exposure	doi:10.1016/j.neuro.2015.03.006	250	48	?	?	0.95	DLS	356	DLS	?	?	15	TEM	240	?	TiO2	Spherical	TEM	Human	D384	Medulloblastoma	MTT	Toxic
Coccini et al 2015	Comparative cellular toxicity of titanium dioxide nanoparticles on human astrocyte and neuronal cells after acute and prolonged exposure	doi:10.1016/j.neuro.2015.03.006	1.5	24	?	?	0.95	DLS	356	DLS	?	?	15	TEM	240	?	TiO2	Spherical	TEM	Human	D384	Medulloblastoma	MTT	Non-Toxic
Coccini et al 2015	Comparative cellular toxicity of titanium dioxide nanoparticles on human astrocyte and neuronal cells after acute and prolonged exposure	doi:10.1016/j.neuro.2015.03.006	15	24	?	?	0.95	DLS	356	DLS	?	?	15	TEM	240	?	TiO2	Spherical	TEM	Human	D384	Medulloblastoma	MTT	Non-Toxic
Coccini et al 2015	Comparative cellular toxicity of titanium dioxide nanoparticles on human astrocyte and neuronal cells after acute and prolonged exposure	doi:10.1016/j.neuro.2015.03.006	31	24	?	?	0.95	DLS	356	DLS	?	?	15	TEM	240	?	TiO2	Spherical	TEM	Human	D384	Medulloblastoma	MTT	Non-Toxic
Coccini et al 2015	Comparative cellular toxicity of titanium dioxide nanoparticles on human astrocyte and neuronal cells after acute and prolonged exposure	doi:10.1016/j.neuro.2015.03.006	62	24	?	?	0.95	DLS	356	DLS	?	?	15	TEM	240	?	TiO2	Spherical	TEM	Human	D384	Medulloblastoma	MTT	Non-Toxic
Coccini et al 2015	Comparative cellular toxicity of titanium dioxide nanoparticles on human astrocyte and neuronal cells after acute and prolonged exposure	doi:10.1016/j.neuro.2015.03.006	125	24	?	?	0.95	DLS	356	DLS	?	?	15	TEM	240	?	TiO2	Spherical	TEM	Human	D384	Medulloblastoma	MTT	Toxic
Coccini et al 2015	Comparative cellular toxicity of titanium dioxide nanoparticles on human astrocyte and neuronal cells after acute and prolonged exposure	doi:10.1016/j.neuro.2015.03.006	250	24	?	?	0.95	DLS	356	DLS	?	?	15	TEM	240	?	TiO2	Spherical	TEM	Human	D384	Medulloblastoma	MTT	Toxic
Coccini et al 2015	Comparative cellular toxicity of titanium dioxide nanoparticles on human astrocyte and neuronal cells after acute and prolonged exposure	doi:10.1016/j.neuro.2015.03.006	1.5	4	?	?	0.95	DLS	356	DLS	?	?	15	TEM	240	?	TiO2	Spherical	TEM	Human	D384	Medulloblastoma	MTT	Non-Toxic
Coccini et al 2015	Comparative cellular toxicity of titanium dioxide nanoparticles on human astrocyte and neuronal cells after acute and prolonged exposure	doi:10.1016/j.neuro.2015.03.006	15	4	?	?	0.95	DLS	356	DLS	?	?	15	TEM	240	?	TiO2	Spherical	TEM	Human	D384	Medulloblastoma	MTT	Non-Toxic
Coccini et al 2015	Comparative cellular toxicity of titanium dioxide nanoparticles on human astrocyte and neuronal cells after acute and prolonged exposure	doi:10.1016/j.neuro.2015.03.006	31	4	?	?	0.95	DLS	356	DLS	?	?	15	TEM	240	?	TiO2	Spherical	TEM	Human	D384	Medulloblastoma	MTT	Non-Toxic
Coccini et al 2015	Comparative cellular toxicity of titanium dioxide nanoparticles on human astrocyte and neuronal cells after acute and prolonged exposure	doi:10.1016/j.neuro.2015.03.006	62	4	?	?	0.95	DLS	356	DLS	?	?	15	TEM	240	?	TiO2	Spherical	TEM	Human	D384	Medulloblastoma	MTT	Non-Toxic
Coccini et al 2015	Comparative cellular toxicity of titanium dioxide nanoparticles on human astrocyte and neuronal cells after acute and prolonged exposure	doi:10.1016/j.neuro.2015.03.006	125	4	?	?	0.95	DLS	356	DLS	?	?	15	TEM	240	?	TiO2	Spherical	TEM	Human	D384	Medulloblastoma	MTT	Non-Toxic
Coccini et al 2015	Comparative cellular toxicity of titanium dioxide nanoparticles on human astrocyte and neuronal cells after acute and prolonged exposure	doi:10.1016/j.neuro.2015.03.006	250	4	?	?	0.95	DLS	356	DLS	?	?	15	TEM	240	?	TiO2	Spherical	TEM	Human	D384	Medulloblastoma	MTT	Non-Toxic
Coccini et al 2015	Comparative cellular toxicity of titanium dioxide nanoparticles on human astrocyte and neuronal cells after acute and prolonged exposure	doi:10.1016/j.neuro.2015.03.006	1.5	48	?	?	2.58	DLS	299	DLS	?	?	15	TEM	240	?	TiO2	Spherical	TEM	Human	SHSY5Y	Neuroblastoma	MTT	Non-Toxic
Coccini et al 2015	Comparative cellular toxicity of titanium dioxide nanoparticles on human astrocyte and neuronal cells after acute and prolonged exposure	doi:10.1016/j.neuro.2015.03.006	15	48	?	?	2.58	DLS	299	DLS	?	?	15	TEM	240	?	TiO2	Spherical	TEM	Human	SHSY5Y	Neuroblastoma	MTT	Non-Toxic
Coccini et al 2015	Comparative cellular toxicity of titanium dioxide nanoparticles on human astrocyte and neuronal cells after acute and prolonged exposure	doi:10.1016/j.neuro.2015.03.006	31	48	?	?	2.58	DLS	299	DLS	?	?	15	TEM	240	?	TiO2	Spherical	TEM	Human	SHSY5Y	Neuroblastoma	MTT	Non-Toxic
Coccini et al 2015	Comparative cellular toxicity of titanium dioxide nanoparticles on human astrocyte and neuronal cells after acute and prolonged exposure	doi:10.1016/j.neuro.2015.03.006	62	48	?	?	2.58	DLS	299	DLS	?	?	15	TEM	240	?	TiO2	Spherical	TEM	Human	SHSY5Y	Neuroblastoma	MTT	Non-Toxic
Coccini et al 2015	Comparative cellular toxicity of titanium dioxide nanoparticles on human astrocyte and neuronal cells after acute and prolonged exposure	doi:10.1016/j.neuro.2015.03.006	125	48	?	?	2.58	DLS	299	DLS	?	?	15	TEM	240	?	TiO2	Spherical	TEM	Human	SHSY5Y	Neuroblastoma	MTT	Toxic
Coccini et al 2015	Comparative cellular toxicity of titanium dioxide nanoparticles on human astrocyte and neuronal cells after acute and prolonged exposure	doi:10.1016/j.neuro.2015.03.006	250	48	?	?	2.58	DLS	299	DLS	?	?	15	TEM	240	?	TiO2	Spherical	TEM	Human	SHSY5Y	Neuroblastoma	MTT	Toxic
Coccini et al 2015	Comparative cellular toxicity of titanium dioxide nanoparticles on human astrocyte and neuronal cells after acute and prolonged exposure	doi:10.1016/j.neuro.2015.03.006	1.5	24	?	?	2.58	DLS	299	DLS	?	?	15	TEM	240	?	TiO2	Spherical	TEM	Human	SHSY5Y	Neuroblastoma	MTT	Non-Toxic
Coccini et al 2015	Comparative cellular toxicity of titanium dioxide nanoparticles on human astrocyte and neuronal cells after acute and prolonged exposure	doi:10.1016/j.neuro.2015.03.006	15	24	?	?	2.58	DLS	299	DLS	?	?	15	TEM	240	?	TiO2	Spherical	TEM	Human	SHSY5Y	Neuroblastoma	MTT	Non-Toxic
Coccini et al 2015	Comparative cellular toxicity of titanium dioxide nanoparticles on human astrocyte and neuronal cells after acute and prolonged exposure	doi:10.1016/j.neuro.2015.03.006	31	24	?	?	2.58	DLS	299	DLS	?	?	15	TEM	240	?	TiO2	Spherical	TEM	Human	SHSY5Y	Neuroblastoma	MTT	Non-Toxic
Coccini et al 2015	Comparative cellular toxicity of titanium dioxide nanoparticles on human astrocyte and neuronal cells after acute and prolonged exposure	doi:10.1016/j.neuro.2015.03.006	62	24	?	?	2.58	DLS	299	DLS	?	?	15	TEM	240	?	TiO2	Spherical	TEM	Human	SHSY5Y	Neuroblastoma	MTT	Non-Toxic
Coccini et al 2015	Comparative cellular toxicity of titanium dioxide nanoparticles on human astrocyte and neuronal cells after acute and prolonged exposure	doi:10.1016/j.neuro.2015.03.006	125	24	?	?	2.58	DLS	299	DLS	?	?	15	TEM	240	?	TiO2	Spherical	TEM	Human	SHSY5Y	Neuroblastoma	MTT	Toxic
Coccini et al 2015	Comparative cellular toxicity of titanium dioxide nanoparticles on human astrocyte and neuronal cells after acute and prolonged exposure	doi:10.1016/j.neuro.2015.03.006	250	24	?	?	2.58	DLS	299	DLS	?	?	15	TEM	240	?	TiO2	Spherical	TEM	Human	SHSY5Y	Neuroblastoma	MTT	Toxic
Coccini et al 2015	Comparative cellular toxicity of titanium dioxide nanoparticles on human astrocyte and neuronal cells after acute and prolonged exposure	doi:10.1016/j.neuro.2015.03.006	1.5	4	?	?	2.58	DLS	299	DLS	?	?	15	TEM	240	?	TiO2	Spherical	TEM	Human	SHSY5Y	Neuroblastoma	MTT	Non-Toxic
Coccini et al 2015	Comparative cellular toxicity of titanium dioxide nanoparticles on human astrocyte and neuronal cells after acute and prolonged exposure	doi:10.1016/j.neuro.2015.03.006	15	4	?	?	2.58	DLS	299	DLS	?	?	15	TEM	240	?	TiO2	Spherical	TEM	Human	SHSY5Y	Neuroblastoma	MTT	Non-Toxic
Coccini et al 2015	Comparative cellular toxicity of titanium dioxide nanoparticles on human astrocyte and neuronal cells after acute and prolonged exposure	doi:10.1016/j.neuro.2015.03.006	31	4	?	?	2.58	DLS	299	DLS	?	?	15	TEM	240	?	TiO2	Spherical	TEM	Human	SHSY5Y	Neuroblastoma	MTT	Non-Toxic
Coccini et al 2015	Comparative cellular toxicity of titanium dioxide nanoparticles on human astrocyte and neuronal cells after acute and prolonged exposure	doi:10.1016/j.neuro.2015.03.006	62	4	?	?	2.58	DLS	299	DLS	?	?	15	TEM	240	?	TiO2	Spherical	TEM	Human	SHSY5Y	Neuroblastoma	MTT	Non-Toxic
Coccini et al 2015	Comparative cellular toxicity of titanium dioxide nanoparticles on human astrocyte and neuronal cells after acute and prolonged exposure	doi:10.1016/j.neuro.2015.03.006	125	4	?	?	2.58	DLS	299	DLS	?	?	15	TEM	240	?	TiO2	Spherical	TEM	Human	SHSY5Y	Neuroblastoma	MTT	Non-Toxic
Coccini et al 2015	Comparative cellular toxicity of titanium dioxide nanoparticles on human astrocyte and neuronal cells after acute and prolonged exposure	doi:10.1016/j.neuro.2015.03.006	250	4	?	?	2.58	DLS	299	DLS	?	?	15	TEM	240	?	TiO2	Spherical	TEM	Human	SHSY5Y	Neuroblastoma	MTT	Non-Toxic
Coccini et al 2015	Comparative cellular toxicity of titanium dioxide nanoparticles on human astrocyte and neuronal cells after acute and prolonged exposure	doi:10.1016/j.neuro.2015.03.006	0.1	168	?	?	0.32	DLS	275	DLS	?	?	15	TEM	240	?	TiO2	Spherical	TEM	Human	D384	Medulloblastoma	Clonogenic	Non-Toxic
Coccini et al 2015	Comparative cellular toxicity of titanium dioxide nanoparticles on human astrocyte and neuronal cells after acute and prolonged exposure	doi:10.1016/j.neuro.2015.03.006	0.2	168	?	?	0.32	DLS	275	DLS	?	?	15	TEM	240	?	TiO2	Spherical	TEM	Human	D384	Medulloblastoma	Clonogenic	Toxic
Coccini et al 2015	Comparative cellular toxicity of titanium dioxide nanoparticles on human astrocyte and neuronal cells after acute and prolonged exposure	doi:10.1016/j.neuro.2015.03.006	1.5	168	?	?	0.32	DLS	275	DLS	?	?	15	TEM	240	?	TiO2	Spherical	TEM	Human	D384	Medulloblastoma	Clonogenic	Toxic
Coccini et al 2015	Comparative cellular toxicity of titanium dioxide nanoparticles on human astrocyte and neuronal cells after acute and prolonged exposure	doi:10.1016/j.neuro.2015.03.006	5	168	?	?	0.32	DLS	275	DLS	?	?	15	TEM	240	?	TiO2	Spherical	TEM	Human	D384	Medulloblastoma	Clonogenic	Toxic
Coccini et al 2015	Comparative cellular toxicity of titanium dioxide nanoparticles on human astrocyte and neuronal cells after acute and prolonged exposure	doi:10.1016/j.neuro.2015.03.006	15	168	?	?	0.32	DLS	275	DLS	?	?	15	TEM	240	?	TiO2	Spherical	TEM	Human	D384	Medulloblastoma	Clonogenic	Toxic
Coccini et al 2015	Comparative cellular toxicity of titanium dioxide nanoparticles on human astrocyte and neuronal cells after acute and prolonged exposure	doi:10.1016/j.neuro.2015.03.006	31	168	?	?	0.32	DLS	275	DLS	?	?	15	TEM	240	?	TiO2	Spherical	TEM	Human	D384	Medulloblastoma	Clonogenic	Toxic
Coccini et al 2015	Comparative cellular toxicity of titanium dioxide nanoparticles on human astrocyte and neuronal cells after acute and prolonged exposure	doi:10.1016/j.neuro.2015.03.006	0.1	168	?	?	-0.7	DLS	243	DLS	?	?	15	TEM	240	?	TiO2	Spherical	TEM	Human	SHSY5Y	Neuroblastoma	Clonogenic	Non-Toxic
Coccini et al 2015	Comparative cellular toxicity of titanium dioxide nanoparticles on human astrocyte and neuronal cells after acute and prolonged exposure	doi:10.1016/j.neuro.2015.03.006	0.2	168	?	?	-0.7	DLS	243	DLS	?	?	15	TEM	240	?	TiO2	Spherical	TEM	Human	SHSY5Y	Neuroblastoma	Clonogenic	Toxic
Coccini et al 2015	Comparative cellular toxicity of titanium dioxide nanoparticles on human astrocyte and neuronal cells after acute and prolonged exposure	doi:10.1016/j.neuro.2015.03.006	1.5	168	?	?	-0.7	DLS	243	DLS	?	?	15	TEM	240	?	TiO2	Spherical	TEM	Human	SHSY5Y	Neuroblastoma	Clonogenic	Toxic
Coccini et al 2015	Comparative cellular toxicity of titanium dioxide nanoparticles on human astrocyte and neuronal cells after acute and prolonged exposure	doi:10.1016/j.neuro.2015.03.006	5	168	?	?	-0.7	DLS	243	DLS	?	?	15	TEM	240	?	TiO2	Spherical	TEM	Human	SHSY5Y	Neuroblastoma	Clonogenic	Toxic
Coccini et al 2015	Comparative cellular toxicity of titanium dioxide nanoparticles on human astrocyte and neuronal cells after acute and prolonged exposure	doi:10.1016/j.neuro.2015.03.006	15	168	?	?	-0.7	DLS	243	DLS	?	?	15	TEM	240	?	TiO2	Spherical	TEM	Human	SHSY5Y	Neuroblastoma	Clonogenic	Toxic
Coccini et al 2015	Comparative cellular toxicity of titanium dioxide nanoparticles on human astrocyte and neuronal cells after acute and prolonged exposure	doi:10.1016/j.neuro.2015.03.006	31	168	?	?	-0.7	DLS	243	DLS	?	?	15	TEM	240	?	TiO2	Spherical	TEM	Human	SHSY5Y	Neuroblastoma	Clonogenic	Toxic
Wang et al., 2014	ZnO nanoparticleinduced oxidative stress triggers apoptosis by activating JNK signaling pathway in cultured primary astrocytes	doi:10.1186/1556-276X-9-117	4	6	?	?	?	?	2181	DLS	747	DLS	45	TEM	35	BET	ZnO	Rod	TEM	Rat	Primary	Astrocytes	MTT	Non-Toxic
Wang et al., 2014	ZnO nanoparticleinduced oxidative stress triggers apoptosis by activating JNK signaling pathway in cultured primary astrocytes	doi:10.1186/1556-276X-9-117	4	12	?	?	?	?	2181	DLS	747	DLS	45	TEM	35	BET	ZnO	Rod	TEM	Rat	Primary	Astrocytes	MTT	Non-Toxic
Wang et al., 2014	ZnO nanoparticleinduced oxidative stress triggers apoptosis by activating JNK signaling pathway in cultured primary astrocytes	doi:10.1186/1556-276X-9-117	4	24	?	?	?	?	2181	DLS	747	DLS	45	TEM	35	BET	ZnO	Rod	TEM	Rat	Primary	Astrocytes	MTT	Non-Toxic
Wang et al., 2014	ZnO nanoparticleinduced oxidative stress triggers apoptosis by activating JNK signaling pathway in cultured primary astrocytes	doi:10.1186/1556-276X-9-117	8	6	?	?	?	?	2181	DLS	747	DLS	45	TEM	35	BET	ZnO	Rod	TEM	Rat	Primary	Astrocytes	MTT	Non-Toxic
Wang et al., 2014	ZnO nanoparticleinduced oxidative stress triggers apoptosis by activating JNK signaling pathway in cultured primary astrocytes	doi:10.1186/1556-276X-9-117	8	12	?	?	?	?	2181	DLS	747	DLS	45	TEM	35	BET	ZnO	Rod	TEM	Rat	Primary	Astrocytes	MTT	Toxic
Wang et al., 2014	ZnO nanoparticleinduced oxidative stress triggers apoptosis by activating JNK signaling pathway in cultured primary astrocytes	doi:10.1186/1556-276X-9-117	8	24	?	?	?	?	2181	DLS	747	DLS	45	TEM	35	BET	ZnO	Rod	TEM	Rat	Primary	Astrocytes	MTT	Toxic
Wang et al., 2014	ZnO nanoparticleinduced oxidative stress triggers apoptosis by activating JNK signaling pathway in cultured primary astrocytes	doi:10.1186/1556-276X-9-117	12	6	?	?	?	?	2181	DLS	747	DLS	45	TEM	35	BET	ZnO	Rod	TEM	Rat	Primary	Astrocytes	MTT	Toxic
Wang et al., 2014	ZnO nanoparticleinduced oxidative stress triggers apoptosis by activating JNK signaling pathway in cultured primary astrocytes	doi:10.1186/1556-276X-9-117	12	12	?	?	?	?	2181	DLS	747	DLS	45	TEM	35	BET	ZnO	Rod	TEM	Rat	Primary	Astrocytes	MTT	Toxic
Wang et al., 2014	ZnO nanoparticleinduced oxidative stress triggers apoptosis by activating JNK signaling pathway in cultured primary astrocytes	doi:10.1186/1556-276X-9-117	12	24	?	?	?	?	2181	DLS	747	DLS	45	TEM	35	BET	ZnO	Rod	TEM	Rat	Primary	Astrocytes	MTT	Toxic
Sharma et al., 2017	Zinc oxide nanoparticle induces microglial death by NADPH-oxidase-independent reactive oxygen species as well as energy depletion.	doi:10.1007/s12035-016-0133-7	1	24	-15.8	DLS	?	?	166.2	DLS	584	DLS	38.52	TEM	?	?	ZnO	?	?	Mouse	N9	Microglial	MTT	Non-Toxic
Sharma et al., 2017	Zinc oxide nanoparticle induces microglial death by NADPH-oxidase-independent reactive oxygen species as well as energy depletion.	doi:10.1007/s12035-016-0133-7	2.5	24	-15.8	DLS	?	?	166.2	DLS	584	DLS	38.52	TEM	?	?	ZnO	?	?	Mouse	N9	Microglial	MTT	Non-Toxic
Sharma et al., 2017	Zinc oxide nanoparticle induces microglial death by NADPH-oxidase-independent reactive oxygen species as well as energy depletion.	doi:10.1007/s12035-016-0133-7	5	24	-15.8	DLS	?	?	166.2	DLS	584	DLS	38.52	TEM	?	?	ZnO	?	?	Mouse	N9	Microglial	MTT	Toxic
Sharma et al., 2017	Zinc oxide nanoparticle induces microglial death by NADPH-oxidase-independent reactive oxygen species as well as energy depletion.	doi:10.1007/s12035-016-0133-7	6	24	-15.8	DLS	?	?	166.2	DLS	584	DLS	38.52	TEM	?	?	ZnO	?	?	Mouse	N9	Microglial	MTT	Toxic
Sharma et al., 2017	Zinc oxide nanoparticle induces microglial death by NADPH-oxidase-independent reactive oxygen species as well as energy depletion.	doi:10.1007/s12035-016-0133-7	7.5	24	-15.8	DLS	?	?	166.2	DLS	584	DLS	38.52	TEM	?	?	ZnO	?	?	Mouse	N9	Microglial	MTT	Toxic
Sharma et al., 2017	Zinc oxide nanoparticle induces microglial death by NADPH-oxidase-independent reactive oxygen species as well as energy depletion.	doi:10.1007/s12035-016-0133-7	10	24	-15.8	DLS	?	?	166.2	DLS	584	DLS	38.52	TEM	?	?	ZnO	?	?	Mouse	N9	Microglial	MTT	Toxic
Sharma et al., 2017	Zinc oxide nanoparticle induces microglial death by NADPH-oxidase-independent reactive oxygen species as well as energy depletion.	doi:10.1007/s12035-016-0133-7	25	24	-15.8	DLS	?	?	166.2	DLS	584	DLS	38.52	TEM	?	?	ZnO	?	?	Mouse	N9	Microglial	MTT	Toxic
Sharma et al., 2017	Zinc oxide nanoparticle induces microglial death by NADPH-oxidase-independent reactive oxygen species as well as energy depletion.	doi:10.1007/s12035-016-0133-7	50	24	-15.8	DLS	?	?	166.2	DLS	584	DLS	38.52	TEM	?	?	ZnO	?	?	Mouse	N9	Microglial	MTT	Toxic
Sharma et al., 2017	Zinc oxide nanoparticle induces microglial death by NADPH-oxidase-independent reactive oxygen species as well as energy depletion.	doi:10.1007/s12035-016-0133-7	75	24	-15.8	DLS	?	?	166.2	DLS	584	DLS	38.52	TEM	?	?	ZnO	?	?	Mouse	N9	Microglial	MTT	Toxic
Sharma et al., 2017	Zinc oxide nanoparticle induces microglial death by NADPH-oxidase-independent reactive oxygen species as well as energy depletion.	doi:10.1007/s12035-016-0133-7	100	24	-15.8	DLS	?	?	166.2	DLS	584	DLS	38.52	TEM	?	?	ZnO	?	?	Mouse	N9	Microglial	MTT	Toxic
Sharma et al., 2017	Zinc oxide nanoparticle induces microglial death by NADPH-oxidase-independent reactive oxygen species as well as energy depletion.	doi:10.1007/s12035-016-0133-7	5	36	-15.8	DLS	?	?	166.2	DLS	584	DLS	38.52	TEM	?	?	ZnO	?	?	Mouse	N9	Microglial	MTT	Toxic
Sharma et al., 2017	Zinc oxide nanoparticle induces microglial death by NADPH-oxidase-independent reactive oxygen species as well as energy depletion.	doi:10.1007/s12035-016-0133-7	6.5	48	-15.8	DLS	?	?	166.2	DLS	584	DLS	38.52	TEM	?	?	ZnO	?	?	Mouse	N9	Microglial	MTT	Toxic
Wei et al., 2017	Involvement of PINK1/parkin-mediated mitophagy in ZnO nanoparticleinduced toxicity in BV-2 cells	doi: 10.2147/IJN.S129375	5	24	?	?	?	?	500.8	DLS	?	?	50	TEM	?	?	ZnO	Prism	TEM	Mouse	BV2	Microglial	MTT	Non-Toxic
Wei et al., 2017	Involvement of PINK1/parkin-mediated mitophagy in ZnO nanoparticleinduced toxicity in BV-2 cells	doi: 10.2147/IJN.S129375	10	24	?	?	?	?	500.8	DLS	?	?	50	TEM	?	?	ZnO	Prism	TEM	Mouse	BV2	Microglial	MTT	Non-Toxic
Wei et al., 2017	Involvement of PINK1/parkin-mediated mitophagy in ZnO nanoparticleinduced toxicity in BV-2 cells	doi: 10.2147/IJN.S129375	15	24	?	?	?	?	500.8	DLS	?	?	50	TEM	?	?	ZnO	Prism	TEM	Mouse	BV2	Microglial	MTT	Toxic
Wei et al., 2017	Involvement of PINK1/parkin-mediated mitophagy in ZnO nanoparticleinduced toxicity in BV-2 cells	doi: 10.2147/IJN.S129375	20	24	?	?	?	?	500.8	DLS	?	?	50	TEM	?	?	ZnO	Prism	TEM	Mouse	BV2	Microglial	MTT	Toxic
Wei et al., 2017	Involvement of PINK1/parkin-mediated mitophagy in ZnO nanoparticleinduced toxicity in BV-2 cells	doi: 10.2147/IJN.S129375	25	24	?	?	?	?	500.8	DLS	?	?	50	TEM	?	?	ZnO	Prism	TEM	Mouse	BV2	Microglial	MTT	Toxic
Wei et al., 2017	Involvement of PINK1/parkin-mediated mitophagy in ZnO nanoparticleinduced toxicity in BV-2 cells	doi: 10.2147/IJN.S129375	30	24	?	?	?	?	500.8	DLS	?	?	50	TEM	?	?	ZnO	Prism	TEM	Mouse	BV2	Microglial	MTT	Toxic
Xu et al., 2012	In vitro toxicity of nanosized copper particles in PC12 cells induced by oxidative stress	doi:10.1007/s11051-011-0686-3	1	3	?	?	23.14	PALS	?	?	434	DLS	30	TEM	?	?	CuO	Cubic	TEM	Rat	PC12	Pheochromocytoma	MTT	Toxic
Xu et al., 2012	In vitro toxicity of nanosized copper particles in PC12 cells induced by oxidative stress	doi:10.1007/s11051-011-0686-3	10	3	?	?	23.14	PALS	?	?	434	DLS	30	TEM	?	?	CuO	Cubic	TEM	Rat	PC12	Pheochromocytoma	MTT	Toxic
Xu et al., 2012	In vitro toxicity of nanosized copper particles in PC12 cells induced by oxidative stress	doi:10.1007/s11051-011-0686-3	30	3	?	?	23.14	PALS	?	?	434	DLS	30	TEM	?	?	CuO	Cubic	TEM	Rat	PC12	Pheochromocytoma	MTT	Toxic
Xu et al., 2012	In vitro toxicity of nanosized copper particles in PC12 cells induced by oxidative stress	doi:10.1007/s11051-011-0686-3	100	3	?	?	23.14	PALS	?	?	434	DLS	30	TEM	?	?	CuO	Cubic	TEM	Rat	PC12	Pheochromocytoma	MTT	Toxic
Xu et al., 2012	In vitro toxicity of nanosized copper particles in PC12 cells induced by oxidative stress	doi:10.1007/s11051-011-0686-3	1	6	?	?	23.14	PALS	?	?	434	DLS	30	TEM	?	?	CuO	Cubic	TEM	Rat	PC12	Pheochromocytoma	MTT	Toxic
Xu et al., 2012	In vitro toxicity of nanosized copper particles in PC12 cells induced by oxidative stress	doi:10.1007/s11051-011-0686-3	10	6	?	?	23.14	PALS	?	?	434	DLS	30	TEM	?	?	CuO	Cubic	TEM	Rat	PC12	Pheochromocytoma	MTT	Toxic
Xu et al., 2012	In vitro toxicity of nanosized copper particles in PC12 cells induced by oxidative stress	doi:10.1007/s11051-011-0686-3	30	6	?	?	23.14	PALS	?	?	434	DLS	30	TEM	?	?	CuO	Cubic	TEM	Rat	PC12	Pheochromocytoma	MTT	Toxic
Xu et al., 2012	In vitro toxicity of nanosized copper particles in PC12 cells induced by oxidative stress	doi:10.1007/s11051-011-0686-3	100	6	?	?	23.14	PALS	?	?	434	DLS	30	TEM	?	?	CuO	Cubic	TEM	Rat	PC12	Pheochromocytoma	MTT	Toxic
Xu et al., 2012	In vitro toxicity of nanosized copper particles in PC12 cells induced by oxidative stress	doi:10.1007/s11051-011-0686-3	1	12	?	?	23.14	PALS	?	?	434	DLS	30	TEM	?	?	CuO	Cubic	TEM	Rat	PC12	Pheochromocytoma	MTT	Toxic
Xu et al., 2012	In vitro toxicity of nanosized copper particles in PC12 cells induced by oxidative stress	doi:10.1007/s11051-011-0686-3	10	12	?	?	23.14	PALS	?	?	434	DLS	30	TEM	?	?	CuO	Cubic	TEM	Rat	PC12	Pheochromocytoma	MTT	Toxic
Xu et al., 2012	In vitro toxicity of nanosized copper particles in PC12 cells induced by oxidative stress	doi:10.1007/s11051-011-0686-3	30	12	?	?	23.14	PALS	?	?	434	DLS	30	TEM	?	?	CuO	Cubic	TEM	Rat	PC12	Pheochromocytoma	MTT	Toxic
Xu et al., 2012	In vitro toxicity of nanosized copper particles in PC12 cells induced by oxidative stress	doi:10.1007/s11051-011-0686-3	100	12	?	?	23.14	PALS	?	?	434	DLS	30	TEM	?	?	CuO	Cubic	TEM	Rat	PC12	Pheochromocytoma	MTT	Toxic
Xu et al., 2012	In vitro toxicity of nanosized copper particles in PC12 cells induced by oxidative stress	doi:10.1007/s11051-011-0686-3	1	24	?	?	23.14	PALS	?	?	434	DLS	30	TEM	?	?	CuO	Cubic	TEM	Rat	PC12	Pheochromocytoma	MTT	Toxic
Xu et al., 2012	In vitro toxicity of nanosized copper particles in PC12 cells induced by oxidative stress	doi:10.1007/s11051-011-0686-3	10	24	?	?	23.14	PALS	?	?	434	DLS	30	TEM	?	?	CuO	Cubic	TEM	Rat	PC12	Pheochromocytoma	MTT	Toxic
Xu et al., 2012	In vitro toxicity of nanosized copper particles in PC12 cells induced by oxidative stress	doi:10.1007/s11051-011-0686-3	30	24	?	?	23.14	PALS	?	?	434	DLS	30	TEM	?	?	CuO	Cubic	TEM	Rat	PC12	Pheochromocytoma	MTT	Toxic
Xu et al., 2012	In vitro toxicity of nanosized copper particles in PC12 cells induced by oxidative stress	doi:10.1007/s11051-011-0686-3	100	24	?	?	23.14	PALS	?	?	434	DLS	30	TEM	?	?	CuO	Cubic	TEM	Rat	PC12	Pheochromocytoma	MTT	Toxic
Zhang et al., 2010	Cytotoxicity effects of graphene and single-wall carbon nanotubes in neural phaeochromocytomaderived PC12 cells.	doi:10.1021/ nn1007176	0.1	24	-35.6	?	-8.5	?	?	?	?	?	1	TEM	?	?	GO	flat	TEM	Rat	PC12	Pheochromocytoma	LDH	Non-Toxic
Zhang et al., 2010	Cytotoxicity effects of graphene and single-wall carbon nanotubes in neural phaeochromocytomaderived PC12 cells.	doi:10.1021/ nn1007176	1	24	-35.6	?	-8.5	?	?	?	?	?	1	TEM	?	?	GO	flat	TEM	Rat	PC12	Pheochromocytoma	LDH	Non-Toxic
Zhang et al., 2010	Cytotoxicity effects of graphene and single-wall carbon nanotubes in neural phaeochromocytomaderived PC12 cells.	doi:10.1021/ nn1007176	10	24	-35.6	?	-8.5	?	?	?	?	?	1	TEM	?	?	GO	flat	TEM	Rat	PC12	Pheochromocytoma	LDH	Non-Toxic
Zhang et al., 2010	Cytotoxicity effects of graphene and single-wall carbon nanotubes in neural phaeochromocytomaderived PC12 cells.	doi:10.1021/ nn1007176	100	24	-35.6	?	-8.5	?	?	?	?	?	1	TEM	?	?	GO	flat	TEM	Rat	PC12	Pheochromocytoma	LDH	Toxic
Zhang et al., 2010	Cytotoxicity effects of graphene and single-wall carbon nanotubes in neural phaeochromocytomaderived PC12 cells.	doi:10.1021/ nn1007176	0.1	24	-15.5	?	-8.5	?	?	?	?	?	100	TEM	?	?	SWCNT	Nanotubes	TEM	Rat	PC12	Pheochromocytoma	LDH	Non-Toxic
Zhang et al., 2010	Cytotoxicity effects of graphene and single-wall carbon nanotubes in neural phaeochromocytomaderived PC12 cells.	doi:10.1021/ nn1007176	1	24	-15.5	?	-8.5	?	?	?	?	?	100	TEM	?	?	SWCNT	Nanotubes	TEM	Rat	PC12	Pheochromocytoma	LDH	Toxic
Zhang et al., 2010	Cytotoxicity effects of graphene and single-wall carbon nanotubes in neural phaeochromocytomaderived PC12 cells.	doi:10.1021/ nn1007176	10	24	-15.5	?	-8.5	?	?	?	?	?	100	TEM	?	?	SWCNT	Nanotubes	TEM	Rat	PC12	Pheochromocytoma	LDH	Toxic
Zhang et al., 2010	Cytotoxicity effects of graphene and single-wall carbon nanotubes in neural phaeochromocytomaderived PC12 cells.	doi:10.1021/ nn1007176	100	24	-15.5	?	-8.5	?	?	?	?	?	100	TEM	?	?	SWCNT	Nanotubes	TEM	Rat	PC12	Pheochromocytoma	LDH	Toxic
Zhang et al., 2010	Cytotoxicity effects of graphene and single-wall carbon nanotubes in neural phaeochromocytomaderived PC12 cells.	doi:10.1021/ nn1007176	0.1	24	-35.6	?	-8.5	?	?	?	?	?	1	TEM	?	?	GO	flat	TEM	Rat	PC12	Pheochromocytoma	MTT	Toxic
Zhang et al., 2010	Cytotoxicity effects of graphene and single-wall carbon nanotubes in neural phaeochromocytomaderived PC12 cells.	doi:10.1021/ nn1007176	1	24	-35.6	?	-8.5	?	?	?	?	?	1	TEM	?	?	GO	flat	TEM	Rat	PC12	Pheochromocytoma	MTT	Toxic
Zhang et al., 2010	Cytotoxicity effects of graphene and single-wall carbon nanotubes in neural phaeochromocytomaderived PC12 cells.	doi:10.1021/ nn1007176	10	24	-35.6	?	-8.5	?	?	?	?	?	1	TEM	?	?	GO	flat	TEM	Rat	PC12	Pheochromocytoma	MTT	Toxic
Zhang et al., 2010	Cytotoxicity effects of graphene and single-wall carbon nanotubes in neural phaeochromocytomaderived PC12 cells.	doi:10.1021/ nn1007176	100	24	-35.6	?	-8.5	?	?	?	?	?	1	TEM	?	?	GO	flat	TEM	Rat	PC12	Pheochromocytoma	MTT	Toxic
Zhang et al., 2010	Cytotoxicity effects of graphene and single-wall carbon nanotubes in neural phaeochromocytomaderived PC12 cells.	doi:10.1021/ nn1007176	0.1	24	-15.5	?	-8.5	?	?	?	?	?	100	TEM	?	?	SWCNT	Nanotubes	TEM	Rat	PC12	Pheochromocytoma	MTT	Toxic
Zhang et al., 2010	Cytotoxicity effects of graphene and single-wall carbon nanotubes in neural phaeochromocytomaderived PC12 cells.	doi:10.1021/ nn1007176	1	24	-15.5	?	-8.5	?	?	?	?	?	100	TEM	?	?	SWCNT	Nanotubes	TEM	Rat	PC12	Pheochromocytoma	MTT	Toxic
Zhang et al., 2010	Cytotoxicity effects of graphene and single-wall carbon nanotubes in neural phaeochromocytomaderived PC12 cells.	doi:10.1021/ nn1007176	10	24	-15.5	?	-8.5	?	?	?	?	?	100	TEM	?	?	SWCNT	Nanotubes	TEM	Rat	PC12	Pheochromocytoma	MTT	Toxic
Zhang et al., 2010	Cytotoxicity effects of graphene and single-wall carbon nanotubes in neural phaeochromocytomaderived PC12 cells.	doi:10.1021/ nn1007176	100	24	-15.5	?	-8.5	?	?	?	?	?	100	TEM	?	?	SWCNT	Nanotubes	TEM	Rat	PC12	Pheochromocytoma	MTT	Toxic
Zhang et al., 2010	Cytotoxicity effects of graphene and single-wall carbon nanotubes in neural phaeochromocytomaderived PC12 cells.	doi:10.1021/ nn1007176	0.01	24	-35.6	?	-8.5	?	?	?	?	?	1	TEM	?	?	GO	flat	TEM	Rat	PC12	Pheochromocytoma	MTT	Non-Toxic
Zhang et al., 2010	Cytotoxicity effects of graphene and single-wall carbon nanotubes in neural phaeochromocytomaderived PC12 cells.	doi:10.1021/ nn1007176	0.01	24	-35.6	?	-8.5	?	?	?	?	?	1	TEM	?	?	GO	flat	TEM	Rat	PC12	Pheochromocytoma	Caspase_3/7	Non-Toxic
Zhang et al., 2010	Cytotoxicity effects of graphene and single-wall carbon nanotubes in neural phaeochromocytomaderived PC12 cells.	doi:10.1021/ nn1007176	10	1	-35.6	?	-8.5	?	?	?	?	?	1	TEM	?	?	GO	flat	TEM	Rat	PC12	Pheochromocytoma	Caspase_3/7	Non-Toxic
Zhang et al., 2010	Cytotoxicity effects of graphene and single-wall carbon nanotubes in neural phaeochromocytomaderived PC12 cells.	doi:10.1021/ nn1007176	10	4	-35.6	?	-8.5	?	?	?	?	?	1	TEM	?	?	GO	flat	TEM	Rat	PC12	Pheochromocytoma	Caspase_3/7	Non-Toxic
Zhang et al., 2010	Cytotoxicity effects of graphene and single-wall carbon nanotubes in neural phaeochromocytomaderived PC12 cells.	doi:10.1021/ nn1007176	10	8	-35.6	?	-8.5	?	?	?	?	?	1	TEM	?	?	GO	flat	TEM	Rat	PC12	Pheochromocytoma	Caspase_3/7	Non-Toxic
Zhang et al., 2010	Cytotoxicity effects of graphene and single-wall carbon nanotubes in neural phaeochromocytomaderived PC12 cells.	doi:10.1021/ nn1007176	10	16	-35.6	?	-8.5	?	?	?	?	?	1	TEM	?	?	GO	flat	TEM	Rat	PC12	Pheochromocytoma	Caspase_3/7	Toxic
Zhang et al., 2010	Cytotoxicity effects of graphene and single-wall carbon nanotubes in neural phaeochromocytomaderived PC12 cells.	doi:10.1021/ nn1007176	10	24	-35.6	?	-8.5	?	?	?	?	?	1	TEM	?	?	GO	flat	TEM	Rat	PC12	Pheochromocytoma	Caspase_3/7	Non-Toxic
Kang et al., 2017	Graphene oxide and reduced graphene oxide induced neural pheochromocytoma-derived PC12 cell lines apoptosis and cell cycle alterations via the ERK signaling pathways.	doi:10.2147/IJN.S141032	10	6	-14.3	DLS	?	?	?	?	?	?	219	DLS	?	?	GO	?	?	Rat	PC12	Pheochromocytoma	CCK-8	Toxic
Kang et al., 2017	Graphene oxide and reduced graphene oxide induced neural pheochromocytoma-derived PC12 cell lines apoptosis and cell cycle alterations via the ERK signaling pathways.	doi:10.2147/IJN.S141032	20	6	-14.3	DLS	?	?	?	?	?	?	219	DLS	?	?	GO	?	?	Rat	PC12	Pheochromocytoma	CCK-8	Toxic
Kang et al., 2017	Graphene oxide and reduced graphene oxide induced neural pheochromocytoma-derived PC12 cell lines apoptosis and cell cycle alterations via the ERK signaling pathways.	doi:10.2147/IJN.S141032	40	6	-14.3	DLS	?	?	?	?	?	?	219	DLS	?	?	GO	?	?	Rat	PC12	Pheochromocytoma	CCK-8	Toxic
Kang et al., 2017	Graphene oxide and reduced graphene oxide induced neural pheochromocytoma-derived PC12 cell lines apoptosis and cell cycle alterations via the ERK signaling pathways.	doi:10.2147/IJN.S141032	60	6	-14.3	DLS	?	?	?	?	?	?	219	DLS	?	?	GO	?	?	Rat	PC12	Pheochromocytoma	CCK-8	Toxic
Kang et al., 2017	Graphene oxide and reduced graphene oxide induced neural pheochromocytoma-derived PC12 cell lines apoptosis and cell cycle alterations via the ERK signaling pathways.	doi:10.2147/IJN.S141032	80	6	-14.3	DLS	?	?	?	?	?	?	219	DLS	?	?	GO	?	?	Rat	PC12	Pheochromocytoma	CCK-8	Toxic
Kang et al., 2017	Graphene oxide and reduced graphene oxide induced neural pheochromocytoma-derived PC12 cell lines apoptosis and cell cycle alterations via the ERK signaling pathways.	doi:10.2147/IJN.S141032	100	6	-14.3	DLS	?	?	?	?	?	?	219	DLS	?	?	GO	?	?	Rat	PC12	Pheochromocytoma	CCK-8	Toxic
Kang et al., 2017	Graphene oxide and reduced graphene oxide induced neural pheochromocytoma-derived PC12 cell lines apoptosis and cell cycle alterations via the ERK signaling pathways.	doi:10.2147/IJN.S141032	10	12	-14.3	DLS	?	?	?	?	?	?	219	DLS	?	?	GO	?	?	Rat	PC12	Pheochromocytoma	CCK-8	Toxic
Kang et al., 2017	Graphene oxide and reduced graphene oxide induced neural pheochromocytoma-derived PC12 cell lines apoptosis and cell cycle alterations via the ERK signaling pathways.	doi:10.2147/IJN.S141032	20	12	-14.3	DLS	?	?	?	?	?	?	219	DLS	?	?	GO	?	?	Rat	PC12	Pheochromocytoma	CCK-8	Toxic
Kang et al., 2017	Graphene oxide and reduced graphene oxide induced neural pheochromocytoma-derived PC12 cell lines apoptosis and cell cycle alterations via the ERK signaling pathways.	doi:10.2147/IJN.S141032	40	12	-14.3	DLS	?	?	?	?	?	?	219	DLS	?	?	GO	?	?	Rat	PC12	Pheochromocytoma	CCK-8	Toxic
Kang et al., 2017	Graphene oxide and reduced graphene oxide induced neural pheochromocytoma-derived PC12 cell lines apoptosis and cell cycle alterations via the ERK signaling pathways.	doi:10.2147/IJN.S141032	60	12	-14.3	DLS	?	?	?	?	?	?	219	DLS	?	?	GO	?	?	Rat	PC12	Pheochromocytoma	CCK-8	Toxic
Kang et al., 2017	Graphene oxide and reduced graphene oxide induced neural pheochromocytoma-derived PC12 cell lines apoptosis and cell cycle alterations via the ERK signaling pathways.	doi:10.2147/IJN.S141032	80	12	-14.3	DLS	?	?	?	?	?	?	219	DLS	?	?	GO	?	?	Rat	PC12	Pheochromocytoma	CCK-8	Toxic
Kang et al., 2017	Graphene oxide and reduced graphene oxide induced neural pheochromocytoma-derived PC12 cell lines apoptosis and cell cycle alterations via the ERK signaling pathways.	doi:10.2147/IJN.S141032	100	12	-14.3	DLS	?	?	?	?	?	?	219	DLS	?	?	GO	?	?	Rat	PC12	Pheochromocytoma	CCK-8	Toxic
Kang et al., 2017	Graphene oxide and reduced graphene oxide induced neural pheochromocytoma-derived PC12 cell lines apoptosis and cell cycle alterations via the ERK signaling pathways.	doi:10.2147/IJN.S141032	10	24	-14.3	DLS	?	?	?	?	?	?	219	DLS	?	?	GO	?	?	Rat	PC12	Pheochromocytoma	CCK-8	Toxic
Kang et al., 2017	Graphene oxide and reduced graphene oxide induced neural pheochromocytoma-derived PC12 cell lines apoptosis and cell cycle alterations via the ERK signaling pathways.	doi:10.2147/IJN.S141032	20	24	-14.3	DLS	?	?	?	?	?	?	219	DLS	?	?	GO	?	?	Rat	PC12	Pheochromocytoma	CCK-8	Toxic
Kang et al., 2017	Graphene oxide and reduced graphene oxide induced neural pheochromocytoma-derived PC12 cell lines apoptosis and cell cycle alterations via the ERK signaling pathways.	doi:10.2147/IJN.S141032	40	24	-14.3	DLS	?	?	?	?	?	?	219	DLS	?	?	GO	?	?	Rat	PC12	Pheochromocytoma	CCK-8	Toxic
Kang et al., 2017	Graphene oxide and reduced graphene oxide induced neural pheochromocytoma-derived PC12 cell lines apoptosis and cell cycle alterations via the ERK signaling pathways.	doi:10.2147/IJN.S141032	60	24	-14.3	DLS	?	?	?	?	?	?	219	DLS	?	?	GO	?	?	Rat	PC12	Pheochromocytoma	CCK-8	Toxic
Kang et al., 2017	Graphene oxide and reduced graphene oxide induced neural pheochromocytoma-derived PC12 cell lines apoptosis and cell cycle alterations via the ERK signaling pathways.	doi:10.2147/IJN.S141032	80	24	-14.3	DLS	?	?	?	?	?	?	219	DLS	?	?	GO	?	?	Rat	PC12	Pheochromocytoma	CCK-8	Toxic
Kang et al., 2017	Graphene oxide and reduced graphene oxide induced neural pheochromocytoma-derived PC12 cell lines apoptosis and cell cycle alterations via the ERK signaling pathways.	doi:10.2147/IJN.S141032	50	24	-14.3	DLS	?	?	?	?	?	?	219	DLS	?	?	GO	?	?	Rat	PC12	Pheochromocytoma	PI	Toxic
Kang et al., 2017	Graphene oxide and reduced graphene oxide induced neural pheochromocytoma-derived PC12 cell lines apoptosis and cell cycle alterations via the ERK signaling pathways.	doi:10.2147/IJN.S141032	100	24	-14.3	DLS	?	?	?	?	?	?	219	DLS	?	?	GO	?	?	Rat	PC12	Pheochromocytoma	PI	Toxic
Kang et al., 2017	Graphene oxide and reduced graphene oxide induced neural pheochromocytoma-derived PC12 cell lines apoptosis and cell cycle alterations via the ERK signaling pathways.	doi:10.2147/IJN.S141032	50	24	-14.3	DLS	?	?	?	?	?	?	219	DLS	?	?	GO	?	?	Rat	PC12	Pheochromocytoma	CCK-8	Toxic
Kang et al., 2017	Graphene oxide and reduced graphene oxide induced neural pheochromocytoma-derived PC12 cell lines apoptosis and cell cycle alterations via the ERK signaling pathways.	doi:10.2147/IJN.S141032	100	24	-14.3	DLS	?	?	?	?	?	?	219	DLS	?	?	GO	?	?	Rat	PC12	Pheochromocytoma	CCK-8	Toxic
Kang et al., 2017	Graphene oxide and reduced graphene oxide induced neural pheochromocytoma-derived PC12 cell lines apoptosis and cell cycle alterations via the ERK signaling pathways.	doi:10.2147/IJN.S141032	10	48	-14.3	DLS	?	?	?	?	?	?	219	DLS	?	?	GO	?	?	Rat	PC12	Pheochromocytoma	CCK-8	Toxic
Kang et al., 2017	Graphene oxide and reduced graphene oxide induced neural pheochromocytoma-derived PC12 cell lines apoptosis and cell cycle alterations via the ERK signaling pathways.	doi:10.2147/IJN.S141032	20	48	-14.3	DLS	?	?	?	?	?	?	219	DLS	?	?	GO	?	?	Rat	PC12	Pheochromocytoma	CCK-8	Toxic
Kang et al., 2017	Graphene oxide and reduced graphene oxide induced neural pheochromocytoma-derived PC12 cell lines apoptosis and cell cycle alterations via the ERK signaling pathways.	doi:10.2147/IJN.S141032	40	48	-14.3	DLS	?	?	?	?	?	?	219	DLS	?	?	GO	?	?	Rat	PC12	Pheochromocytoma	CCK-8	Toxic
Kang et al., 2017	Graphene oxide and reduced graphene oxide induced neural pheochromocytoma-derived PC12 cell lines apoptosis and cell cycle alterations via the ERK signaling pathways.	doi:10.2147/IJN.S141032	60	48	-14.3	DLS	?	?	?	?	?	?	219	DLS	?	?	GO	?	?	Rat	PC12	Pheochromocytoma	CCK-8	Toxic
Kang et al., 2017	Graphene oxide and reduced graphene oxide induced neural pheochromocytoma-derived PC12 cell lines apoptosis and cell cycle alterations via the ERK signaling pathways.	doi:10.2147/IJN.S141032	80	48	-14.3	DLS	?	?	?	?	?	?	219	DLS	?	?	GO	?	?	Rat	PC12	Pheochromocytoma	CCK-8	Toxic
Kang et al., 2017	Graphene oxide and reduced graphene oxide induced neural pheochromocytoma-derived PC12 cell lines apoptosis and cell cycle alterations via the ERK signaling pathways.	doi:10.2147/IJN.S141032	100	48	-14.3	DLS	?	?	?	?	?	?	219	DLS	?	?	GO	?	?	Rat	PC12	Pheochromocytoma	CCK-8	Toxic
Kang et al., 2017	Graphene oxide and reduced graphene oxide induced neural pheochromocytoma-derived PC12 cell lines apoptosis and cell cycle alterations via the ERK signaling pathways.	doi:10.2147/IJN.S141032	10	6	-17.7	DLS	?	?	?	?	?	?	122	DLS	?	?	GO	?	?	Rat	PC12	Pheochromocytoma	CCK-8	Toxic
Kang et al., 2017	Graphene oxide and reduced graphene oxide induced neural pheochromocytoma-derived PC12 cell lines apoptosis and cell cycle alterations via the ERK signaling pathways.	doi:10.2147/IJN.S141032	20	6	-17.7	DLS	?	?	?	?	?	?	122	DLS	?	?	GO	?	?	Rat	PC12	Pheochromocytoma	CCK-8	Toxic
Kang et al., 2017	Graphene oxide and reduced graphene oxide induced neural pheochromocytoma-derived PC12 cell lines apoptosis and cell cycle alterations via the ERK signaling pathways.	doi:10.2147/IJN.S141032	40	6	-17.7	DLS	?	?	?	?	?	?	122	DLS	?	?	GO	?	?	Rat	PC12	Pheochromocytoma	CCK-8	Toxic
Kang et al., 2017	Graphene oxide and reduced graphene oxide induced neural pheochromocytoma-derived PC12 cell lines apoptosis and cell cycle alterations via the ERK signaling pathways.	doi:10.2147/IJN.S141032	60	6	-17.7	DLS	?	?	?	?	?	?	122	DLS	?	?	GO	?	?	Rat	PC12	Pheochromocytoma	CCK-8	Toxic
Kang et al., 2017	Graphene oxide and reduced graphene oxide induced neural pheochromocytoma-derived PC12 cell lines apoptosis and cell cycle alterations via the ERK signaling pathways.	doi:10.2147/IJN.S141032	80	6	-17.7	DLS	?	?	?	?	?	?	122	DLS	?	?	GO	?	?	Rat	PC12	Pheochromocytoma	CCK-8	Toxic
Kang et al., 2017	Graphene oxide and reduced graphene oxide induced neural pheochromocytoma-derived PC12 cell lines apoptosis and cell cycle alterations via the ERK signaling pathways.	doi:10.2147/IJN.S141032	100	6	-17.7	DLS	?	?	?	?	?	?	122	DLS	?	?	GO	?	?	Rat	PC12	Pheochromocytoma	CCK-8	Toxic
Kang et al., 2017	Graphene oxide and reduced graphene oxide induced neural pheochromocytoma-derived PC12 cell lines apoptosis and cell cycle alterations via the ERK signaling pathways.	doi:10.2147/IJN.S141032	10	12	-17.7	DLS	?	?	?	?	?	?	122	DLS	?	?	GO	?	?	Rat	PC12	Pheochromocytoma	CCK-8	Toxic
Kang et al., 2017	Graphene oxide and reduced graphene oxide induced neural pheochromocytoma-derived PC12 cell lines apoptosis and cell cycle alterations via the ERK signaling pathways.	doi:10.2147/IJN.S141032	20	12	-17.7	DLS	?	?	?	?	?	?	122	DLS	?	?	GO	?	?	Rat	PC12	Pheochromocytoma	CCK-8	Toxic
Kang et al., 2017	Graphene oxide and reduced graphene oxide induced neural pheochromocytoma-derived PC12 cell lines apoptosis and cell cycle alterations via the ERK signaling pathways.	doi:10.2147/IJN.S141032	40	12	-17.7	DLS	?	?	?	?	?	?	122	DLS	?	?	GO	?	?	Rat	PC12	Pheochromocytoma	CCK-8	Toxic
Kang et al., 2017	Graphene oxide and reduced graphene oxide induced neural pheochromocytoma-derived PC12 cell lines apoptosis and cell cycle alterations via the ERK signaling pathways.	doi:10.2147/IJN.S141032	60	12	-17.7	DLS	?	?	?	?	?	?	122	DLS	?	?	GO	?	?	Rat	PC12	Pheochromocytoma	CCK-8	Toxic
Kang et al., 2017	Graphene oxide and reduced graphene oxide induced neural pheochromocytoma-derived PC12 cell lines apoptosis and cell cycle alterations via the ERK signaling pathways.	doi:10.2147/IJN.S141032	80	12	-17.7	DLS	?	?	?	?	?	?	122	DLS	?	?	GO	?	?	Rat	PC12	Pheochromocytoma	CCK-8	Toxic
Kang et al., 2017	Graphene oxide and reduced graphene oxide induced neural pheochromocytoma-derived PC12 cell lines apoptosis and cell cycle alterations via the ERK signaling pathways.	doi:10.2147/IJN.S141032	100	12	-17.7	DLS	?	?	?	?	?	?	122	DLS	?	?	GO	?	?	Rat	PC12	Pheochromocytoma	CCK-8	Toxic
Kang et al., 2017	Graphene oxide and reduced graphene oxide induced neural pheochromocytoma-derived PC12 cell lines apoptosis and cell cycle alterations via the ERK signaling pathways.	doi:10.2147/IJN.S141032	10	24	-17.7	DLS	?	?	?	?	?	?	122	DLS	?	?	GO	?	?	Rat	PC12	Pheochromocytoma	CCK-8	Toxic
Kang et al., 2017	Graphene oxide and reduced graphene oxide induced neural pheochromocytoma-derived PC12 cell lines apoptosis and cell cycle alterations via the ERK signaling pathways.	doi:10.2147/IJN.S141032	20	24	-17.7	DLS	?	?	?	?	?	?	122	DLS	?	?	GO	?	?	Rat	PC12	Pheochromocytoma	CCK-8	Toxic
Kang et al., 2017	Graphene oxide and reduced graphene oxide induced neural pheochromocytoma-derived PC12 cell lines apoptosis and cell cycle alterations via the ERK signaling pathways.	doi:10.2147/IJN.S141032	40	24	-17.7	DLS	?	?	?	?	?	?	122	DLS	?	?	GO	?	?	Rat	PC12	Pheochromocytoma	CCK-8	Toxic
Kang et al., 2017	Graphene oxide and reduced graphene oxide induced neural pheochromocytoma-derived PC12 cell lines apoptosis and cell cycle alterations via the ERK signaling pathways.	doi:10.2147/IJN.S141032	60	24	-17.7	DLS	?	?	?	?	?	?	122	DLS	?	?	GO	?	?	Rat	PC12	Pheochromocytoma	CCK-8	Toxic
Kang et al., 2017	Graphene oxide and reduced graphene oxide induced neural pheochromocytoma-derived PC12 cell lines apoptosis and cell cycle alterations via the ERK signaling pathways.	doi:10.2147/IJN.S141032	80	24	-17.7	DLS	?	?	?	?	?	?	122	DLS	?	?	GO	?	?	Rat	PC12	Pheochromocytoma	CCK-8	Toxic
Kang et al., 2017	Graphene oxide and reduced graphene oxide induced neural pheochromocytoma-derived PC12 cell lines apoptosis and cell cycle alterations via the ERK signaling pathways.	doi:10.2147/IJN.S141032	50	24	-17.7	DLS	?	?	?	?	?	?	122	DLS	?	?	GO	?	?	Rat	PC12	Pheochromocytoma	PI	Non-Toxic
Kang et al., 2017	Graphene oxide and reduced graphene oxide induced neural pheochromocytoma-derived PC12 cell lines apoptosis and cell cycle alterations via the ERK signaling pathways.	doi:10.2147/IJN.S141032	100	24	-17.7	DLS	?	?	?	?	?	?	122	DLS	?	?	GO	?	?	Rat	PC12	Pheochromocytoma	PI	Non-Toxic
Kang et al., 2017	Graphene oxide and reduced graphene oxide induced neural pheochromocytoma-derived PC12 cell lines apoptosis and cell cycle alterations via the ERK signaling pathways.	doi:10.2147/IJN.S141032	50	24	-17.7	DLS	?	?	?	?	?	?	122	DLS	?	?	GO	?	?	Rat	PC12	Pheochromocytoma	CCK-8	Toxic
Kang et al., 2017	Graphene oxide and reduced graphene oxide induced neural pheochromocytoma-derived PC12 cell lines apoptosis and cell cycle alterations via the ERK signaling pathways.	doi:10.2147/IJN.S141032	100	24	-17.7	DLS	?	?	?	?	?	?	122	DLS	?	?	GO	?	?	Rat	PC12	Pheochromocytoma	CCK-8	Toxic
Kang et al., 2017	Graphene oxide and reduced graphene oxide induced neural pheochromocytoma-derived PC12 cell lines apoptosis and cell cycle alterations via the ERK signaling pathways.	doi:10.2147/IJN.S141032	10	48	-17.7	DLS	?	?	?	?	?	?	122	DLS	?	?	GO	?	?	Rat	PC12	Pheochromocytoma	CCK-8	Toxic
Kang et al., 2017	Graphene oxide and reduced graphene oxide induced neural pheochromocytoma-derived PC12 cell lines apoptosis and cell cycle alterations via the ERK signaling pathways.	doi:10.2147/IJN.S141032	20	48	-17.7	DLS	?	?	?	?	?	?	122	DLS	?	?	GO	?	?	Rat	PC12	Pheochromocytoma	CCK-8	Toxic
Kang et al., 2017	Graphene oxide and reduced graphene oxide induced neural pheochromocytoma-derived PC12 cell lines apoptosis and cell cycle alterations via the ERK signaling pathways.	doi:10.2147/IJN.S141032	40	48	-17.7	DLS	?	?	?	?	?	?	122	DLS	?	?	GO	?	?	Rat	PC12	Pheochromocytoma	CCK-8	Toxic
Kang et al., 2017	Graphene oxide and reduced graphene oxide induced neural pheochromocytoma-derived PC12 cell lines apoptosis and cell cycle alterations via the ERK signaling pathways.	doi:10.2147/IJN.S141032	60	48	-17.7	DLS	?	?	?	?	?	?	122	DLS	?	?	GO	?	?	Rat	PC12	Pheochromocytoma	CCK-8	Toxic
Kang et al., 2017	Graphene oxide and reduced graphene oxide induced neural pheochromocytoma-derived PC12 cell lines apoptosis and cell cycle alterations via the ERK signaling pathways.	doi:10.2147/IJN.S141032	80	48	-17.7	DLS	?	?	?	?	?	?	122	DLS	?	?	GO	?	?	Rat	PC12	Pheochromocytoma	CCK-8	Toxic
Kang et al., 2017	Graphene oxide and reduced graphene oxide induced neural pheochromocytoma-derived PC12 cell lines apoptosis and cell cycle alterations via the ERK signaling pathways.	doi:10.2147/IJN.S141032	100	48	-17.7	DLS	?	?	?	?	?	?	122	DLS	?	?	GO	?	?	Rat	PC12	Pheochromocytoma	CCK-8	Toxic
Imam et al., 2015	Iron Oxide Nanoparticles Induce Dopaminergic Damage: In vitro Pathways and In Vivo Imaging Reveals Mechanism of Neuronal Damage	doi: 10.1007/s12035-015-9259-2	2.5	24	-33.9	DLS	?	?	23.2	DLS	?	?	10.8	TEM	?	?	FeO	Spherical	TEM	Human	SHSY5Y	Neuroblastoma	BrdU	Non-Toxic
Imam et al., 2015	Iron Oxide Nanoparticles Induce Dopaminergic Damage: In vitro Pathways and In Vivo Imaging Reveals Mechanism of Neuronal Damage	doi: 10.1007/s12035-015-9259-2	5	24	-33.9	DLS	?	?	23.2	DLS	?	?	10.8	TEM	?	?	FeO	Spherical	TEM	Human	SHSY5Y	Neuroblastoma	BrdU	Non-Toxic
Imam et al., 2015	Iron Oxide Nanoparticles Induce Dopaminergic Damage: In vitro Pathways and In Vivo Imaging Reveals Mechanism of Neuronal Damage	doi: 10.1007/s12035-015-9259-2	10	24	-33.9	DLS	?	?	23.2	DLS	?	?	10.8	TEM	?	?	FeO	Spherical	TEM	Human	SHSY5Y	Neuroblastoma	BrdU	Toxic
Imam et al., 2015	Iron Oxide Nanoparticles Induce Dopaminergic Damage: In vitro Pathways and In Vivo Imaging Reveals Mechanism of Neuronal Damage	doi: 10.1007/s12035-015-9259-2	20	24	-33.9	DLS	?	?	23.2	DLS	?	?	10.8	TEM	?	?	FeO	Spherical	TEM	Human	SHSY5Y	Neuroblastoma	Caspase_3/7	Toxic
Imam et al., 2015	Iron Oxide Nanoparticles Induce Dopaminergic Damage: In vitro Pathways and In Vivo Imaging Reveals Mechanism of Neuronal Damage	doi: 10.1007/s12035-015-9259-2	40	24	-33.9	DLS	?	?	23.2	DLS	?	?	10.8	TEM	?	?	FeO	Spherical	TEM	Human	SHSY5Y	Neuroblastoma	Caspase_3/7	Toxic
Imam et al., 2015	Iron Oxide Nanoparticles Induce Dopaminergic Damage: In vitro Pathways and In Vivo Imaging Reveals Mechanism of Neuronal Damage	doi: 10.1007/s12035-015-9259-2	10	24	-33.9	DLS	?	?	23.2	DLS	?	?	10.8	TEM	?	?	FeO	Spherical	TEM	Human	SHSY5Y	Neuroblastoma	Caspase_3/7	Toxic
Imam et al., 2015	Iron Oxide Nanoparticles Induce Dopaminergic Damage: In vitro Pathways and In Vivo Imaging Reveals Mechanism of Neuronal Damage	doi: 10.1007/s12035-015-9259-2	2.5	24	-32.9	DLS	?	?	39.8	DLS	?	?	30.1	TEM	?	?	FeO	Spherical	TEM	Human	SHSY5Y	Neuroblastoma	BrdU	Non-Toxic
Imam et al., 2015	Iron Oxide Nanoparticles Induce Dopaminergic Damage: In vitro Pathways and In Vivo Imaging Reveals Mechanism of Neuronal Damage	doi: 10.1007/s12035-015-9259-2	5	24	-32.9	DLS	?	?	39.8	DLS	?	?	30.1	TEM	?	?	FeO	Spherical	TEM	Human	SHSY5Y	Neuroblastoma	BrdU	Non-Toxic
Imam et al., 2015	Iron Oxide Nanoparticles Induce Dopaminergic Damage: In vitro Pathways and In Vivo Imaging Reveals Mechanism of Neuronal Damage	doi: 10.1007/s12035-015-9259-2	10	24	-32.9	DLS	?	?	39.8	DLS	?	?	30.1	TEM	?	?	FeO	Spherical	TEM	Human	SHSY5Y	Neuroblastoma	BrdU	Non-Toxic
Imam et al., 2015	Iron Oxide Nanoparticles Induce Dopaminergic Damage: In vitro Pathways and In Vivo Imaging Reveals Mechanism of Neuronal Damage	doi: 10.1007/s12035-015-9259-2	10	24	-32.9	DLS	?	?	39.8	DLS	?	?	30.1	TEM	?	?	FeO	Spherical	TEM	Human	SHSY5Y	Neuroblastoma	Caspase_3/7	Toxic
Hussain et al., 2006	The interaction of manganese nanoparticles with PC- 12 cells induces dopamine depletion	doi:10.1093/toxsci/kfl020	5	24	?	?	?	?	?	?	?	?	40	TEM	?	?	MnO	irregular	TEM	Rat	PC12	Pheochromocytoma	MTT	Non-Toxic
Hussain et al., 2006	The interaction of manganese nanoparticles with PC- 12 cells induces dopamine depletion	doi:10.1093/toxsci/kfl020	10	24	?	?	?	?	?	?	?	?	40	TEM	?	?	MnO	irregular	TEM	Rat	PC12	Pheochromocytoma	MTT	Toxic
Hussain et al., 2006	The interaction of manganese nanoparticles with PC- 12 cells induces dopamine depletion	doi:10.1093/toxsci/kfl020	20	24	?	?	?	?	?	?	?	?	40	TEM	?	?	MnO	irregular	TEM	Rat	PC12	Pheochromocytoma	MTT	Toxic
Hussain et al., 2006	The interaction of manganese nanoparticles with PC- 12 cells induces dopamine depletion	doi:10.1093/toxsci/kfl020	40	24	?	?	?	?	?	?	?	?	40	TEM	?	?	MnO	irregular	TEM	Rat	PC12	Pheochromocytoma	MTT	Toxic
Hussain et al., 2006	The interaction of manganese nanoparticles with PC- 12 cells induces dopamine depletion	doi:10.1093/toxsci/kfl020	50	24	?	?	?	?	?	?	?	?	40	TEM	?	?	MnO	irregular	TEM	Rat	PC12	Pheochromocytoma	MTT	Toxic
Hussain et al., 2006	The interaction of manganese nanoparticles with PC- 12 cells induces dopamine depletion	doi:10.1093/toxsci/kfl020	100	24	?	?	?	?	?	?	?	?	40	TEM	?	?	MnO	irregular	TEM	Rat	PC12	Pheochromocytoma	MTT	Toxic
Hussain et al., 2006	The interaction of manganese nanoparticles with PC- 12 cells induces dopamine depletion	doi:10.1093/toxsci/kfl020	5	24	?	?	?	?	?	?	?	?	15	TEM	?	?	Ag	?	?	Rat	PC12	Pheochromocytoma	MTT	Non-Toxic
Hussain et al., 2006	The interaction of manganese nanoparticles with PC- 12 cells induces dopamine depletion	doi:10.1093/toxsci/kfl020	10	24	?	?	?	?	?	?	?	?	15	TEM	?	?	Ag	?	?	Rat	PC12	Pheochromocytoma	MTT	Toxic
Hussain et al., 2006	The interaction of manganese nanoparticles with PC- 12 cells induces dopamine depletion	doi:10.1093/toxsci/kfl020	20	24	?	?	?	?	?	?	?	?	15	TEM	?	?	Ag	?	?	Rat	PC12	Pheochromocytoma	MTT	Toxic
Hussain et al., 2006	The interaction of manganese nanoparticles with PC- 12 cells induces dopamine depletion	doi:10.1093/toxsci/kfl020	40	24	?	?	?	?	?	?	?	?	15	TEM	?	?	Ag	?	?	Rat	PC12	Pheochromocytoma	MTT	Toxic
Hussain et al., 2006	The interaction of manganese nanoparticles with PC- 12 cells induces dopamine depletion	doi:10.1093/toxsci/kfl020	50	24	?	?	?	?	?	?	?	?	15	TEM	?	?	Ag	?	?	Rat	PC12	Pheochromocytoma	MTT	Toxic
Hussain et al., 2006	The interaction of manganese nanoparticles with PC- 12 cells induces dopamine depletion	doi:10.1093/toxsci/kfl020	100	24	?	?	?	?	?	?	?	?	15	TEM	?	?	Ag	?	?	Rat	PC12	Pheochromocytoma	MTT	Toxic
Yang et al., 2014	Uptake of silica nanoparticles: neurotoxicity and Alzheimer-like pathology in human SK-N-SH and mouse neuro2a neuroblastoma cells.	doi:10.1016/j.toxlet.2014.05.009	2.5	12	?	?	?	?	?	?	?	?	12.1	TEM	?	?	SiO2	?	?	Human	SHSY5Y	Neuroblastoma	CCK-8	Non-Toxic
Yang et al., 2014	Uptake of silica nanoparticles: neurotoxicity and Alzheimer-like pathology in human SK-N-SH and mouse neuro2a neuroblastoma cells.	doi:10.1016/j.toxlet.2014.05.009	5	12	?	?	?	?	?	?	?	?	12.1	TEM	?	?	SiO2	?	?	Human	SHSY5Y	Neuroblastoma	CCK-8	Non-Toxic
Yang et al., 2014	Uptake of silica nanoparticles: neurotoxicity and Alzheimer-like pathology in human SK-N-SH and mouse neuro2a neuroblastoma cells.	doi:10.1016/j.toxlet.2014.05.009	10	12	?	?	?	?	?	?	?	?	12.1	TEM	?	?	SiO2	?	?	Human	SHSY5Y	Neuroblastoma	CCK-8	Non-Toxic
Yang et al., 2014	Uptake of silica nanoparticles: neurotoxicity and Alzheimer-like pathology in human SK-N-SH and mouse neuro2a neuroblastoma cells.	doi:10.1016/j.toxlet.2014.05.009	20	12	?	?	?	?	?	?	?	?	12.1	TEM	?	?	SiO2	?	?	Human	SHSY5Y	Neuroblastoma	CCK-8	Toxic
Yang et al., 2014	Uptake of silica nanoparticles: neurotoxicity and Alzheimer-like pathology in human SK-N-SH and mouse neuro2a neuroblastoma cells.	doi:10.1016/j.toxlet.2014.05.009	40	12	?	?	?	?	?	?	?	?	12.1	TEM	?	?	SiO2	?	?	Human	SHSY5Y	Neuroblastoma	CCK-8	Toxic
Yang et al., 2014	Uptake of silica nanoparticles: neurotoxicity and Alzheimer-like pathology in human SK-N-SH and mouse neuro2a neuroblastoma cells.	doi:10.1016/j.toxlet.2014.05.009	60	12	?	?	?	?	?	?	?	?	12.1	TEM	?	?	SiO2	?	?	Human	SHSY5Y	Neuroblastoma	CCK-8	Toxic
Yang et al., 2014	Uptake of silica nanoparticles: neurotoxicity and Alzheimer-like pathology in human SK-N-SH and mouse neuro2a neuroblastoma cells.	doi:10.1016/j.toxlet.2014.05.009	2.5	24	?	?	?	?	?	?	?	?	12.1	TEM	?	?	SiO2	?	?	Human	SHSY5Y	Neuroblastoma	CCK-8	Non-Toxic
Yang et al., 2014	Uptake of silica nanoparticles: neurotoxicity and Alzheimer-like pathology in human SK-N-SH and mouse neuro2a neuroblastoma cells.	doi:10.1016/j.toxlet.2014.05.009	5	24	?	?	?	?	?	?	?	?	12.1	TEM	?	?	SiO2	?	?	Human	SHSY5Y	Neuroblastoma	CCK-8	Non-Toxic
Yang et al., 2014	Uptake of silica nanoparticles: neurotoxicity and Alzheimer-like pathology in human SK-N-SH and mouse neuro2a neuroblastoma cells.	doi:10.1016/j.toxlet.2014.05.009	10	24	?	?	?	?	?	?	?	?	12.1	TEM	?	?	SiO2	?	?	Human	SHSY5Y	Neuroblastoma	CCK-8	Toxic
Yang et al., 2014	Uptake of silica nanoparticles: neurotoxicity and Alzheimer-like pathology in human SK-N-SH and mouse neuro2a neuroblastoma cells.	doi:10.1016/j.toxlet.2014.05.009	20	24	?	?	?	?	?	?	?	?	12.1	TEM	?	?	SiO2	?	?	Human	SHSY5Y	Neuroblastoma	CCK-8	Toxic
Yang et al., 2014	Uptake of silica nanoparticles: neurotoxicity and Alzheimer-like pathology in human SK-N-SH and mouse neuro2a neuroblastoma cells.	doi:10.1016/j.toxlet.2014.05.009	40	24	?	?	?	?	?	?	?	?	12.1	TEM	?	?	SiO2	?	?	Human	SHSY5Y	Neuroblastoma	CCK-8	Toxic
Yang et al., 2014	Uptake of silica nanoparticles: neurotoxicity and Alzheimer-like pathology in human SK-N-SH and mouse neuro2a neuroblastoma cells.	doi:10.1016/j.toxlet.2014.05.009	60	24	?	?	?	?	?	?	?	?	12.1	TEM	?	?	SiO2	?	?	Human	SHSY5Y	Neuroblastoma	CCK-8	Toxic
Yang et al., 2014	Uptake of silica nanoparticles: neurotoxicity and Alzheimer-like pathology in human SK-N-SH and mouse neuro2a neuroblastoma cells.	doi:10.1016/j.toxlet.2014.05.009	2.5	48	?	?	?	?	?	?	?	?	12.1	TEM	?	?	SiO2	?	?	Human	SHSY5Y	Neuroblastoma	CCK-8	Non-Toxic
Yang et al., 2014	Uptake of silica nanoparticles: neurotoxicity and Alzheimer-like pathology in human SK-N-SH and mouse neuro2a neuroblastoma cells.	doi:10.1016/j.toxlet.2014.05.009	5	48	?	?	?	?	?	?	?	?	12.1	TEM	?	?	SiO2	?	?	Human	SHSY5Y	Neuroblastoma	CCK-8	Non-Toxic
Yang et al., 2014	Uptake of silica nanoparticles: neurotoxicity and Alzheimer-like pathology in human SK-N-SH and mouse neuro2a neuroblastoma cells.	doi:10.1016/j.toxlet.2014.05.009	10	48	?	?	?	?	?	?	?	?	12.1	TEM	?	?	SiO2	?	?	Human	SHSY5Y	Neuroblastoma	CCK-8	Toxic
Yang et al., 2014	Uptake of silica nanoparticles: neurotoxicity and Alzheimer-like pathology in human SK-N-SH and mouse neuro2a neuroblastoma cells.	doi:10.1016/j.toxlet.2014.05.009	20	48	?	?	?	?	?	?	?	?	12.1	TEM	?	?	SiO2	?	?	Human	SHSY5Y	Neuroblastoma	CCK-8	Toxic
Yang et al., 2014	Uptake of silica nanoparticles: neurotoxicity and Alzheimer-like pathology in human SK-N-SH and mouse neuro2a neuroblastoma cells.	doi:10.1016/j.toxlet.2014.05.009	40	48	?	?	?	?	?	?	?	?	12.1	TEM	?	?	SiO2	?	?	Human	SHSY5Y	Neuroblastoma	CCK-8	Toxic
Yang et al., 2014	Uptake of silica nanoparticles: neurotoxicity and Alzheimer-like pathology in human SK-N-SH and mouse neuro2a neuroblastoma cells.	doi:10.1016/j.toxlet.2014.05.009	60	48	?	?	?	?	?	?	?	?	12.1	TEM	?	?	SiO2	?	?	Human	SHSY5Y	Neuroblastoma	CCK-8	Toxic
Yang et al., 2014	Uptake of silica nanoparticles: neurotoxicity and Alzheimer-like pathology in human SK-N-SH and mouse neuro2a neuroblastoma cells.	doi:10.1016/j.toxlet.2014.05.009	2.5	12	?	?	?	?	?	?	?	?	12.1	TEM	?	?	SiO2	?	?	Mouse	N2a	Neuroblastoma	CCK-8	Non-Toxic
Yang et al., 2014	Uptake of silica nanoparticles: neurotoxicity and Alzheimer-like pathology in human SK-N-SH and mouse neuro2a neuroblastoma cells.	doi:10.1016/j.toxlet.2014.05.009	5	12	?	?	?	?	?	?	?	?	12.1	TEM	?	?	SiO2	?	?	Mouse	N2a	Neuroblastoma	CCK-8	Non-Toxic
Yang et al., 2014	Uptake of silica nanoparticles: neurotoxicity and Alzheimer-like pathology in human SK-N-SH and mouse neuro2a neuroblastoma cells.	doi:10.1016/j.toxlet.2014.05.009	10	12	?	?	?	?	?	?	?	?	12.1	TEM	?	?	SiO2	?	?	Mouse	N2a	Neuroblastoma	CCK-8	Non-Toxic
Yang et al., 2014	Uptake of silica nanoparticles: neurotoxicity and Alzheimer-like pathology in human SK-N-SH and mouse neuro2a neuroblastoma cells.	doi:10.1016/j.toxlet.2014.05.009	20	12	?	?	?	?	?	?	?	?	12.1	TEM	?	?	SiO2	?	?	Mouse	N2a	Neuroblastoma	CCK-8	Toxic
Yang et al., 2014	Uptake of silica nanoparticles: neurotoxicity and Alzheimer-like pathology in human SK-N-SH and mouse neuro2a neuroblastoma cells.	doi:10.1016/j.toxlet.2014.05.009	40	12	?	?	?	?	?	?	?	?	12.1	TEM	?	?	SiO2	?	?	Mouse	N2a	Neuroblastoma	CCK-8	Toxic
Yang et al., 2014	Uptake of silica nanoparticles: neurotoxicity and Alzheimer-like pathology in human SK-N-SH and mouse neuro2a neuroblastoma cells.	doi:10.1016/j.toxlet.2014.05.009	60	12	?	?	?	?	?	?	?	?	12.1	TEM	?	?	SiO2	?	?	Mouse	N2a	Neuroblastoma	CCK-8	Toxic
Yang et al., 2014	Uptake of silica nanoparticles: neurotoxicity and Alzheimer-like pathology in human SK-N-SH and mouse neuro2a neuroblastoma cells.	doi:10.1016/j.toxlet.2014.05.009	2.5	24	?	?	?	?	?	?	?	?	12.1	TEM	?	?	SiO2	?	?	Mouse	N2a	Neuroblastoma	CCK-8	Toxic
Yang et al., 2014	Uptake of silica nanoparticles: neurotoxicity and Alzheimer-like pathology in human SK-N-SH and mouse neuro2a neuroblastoma cells.	doi:10.1016/j.toxlet.2014.05.009	5	24	?	?	?	?	?	?	?	?	12.1	TEM	?	?	SiO2	?	?	Mouse	N2a	Neuroblastoma	CCK-8	Toxic
Yang et al., 2014	Uptake of silica nanoparticles: neurotoxicity and Alzheimer-like pathology in human SK-N-SH and mouse neuro2a neuroblastoma cells.	doi:10.1016/j.toxlet.2014.05.009	10	24	?	?	?	?	?	?	?	?	12.1	TEM	?	?	SiO2	?	?	Mouse	N2a	Neuroblastoma	CCK-8	Toxic
Yang et al., 2014	Uptake of silica nanoparticles: neurotoxicity and Alzheimer-like pathology in human SK-N-SH and mouse neuro2a neuroblastoma cells.	doi:10.1016/j.toxlet.2014.05.009	20	24	?	?	?	?	?	?	?	?	12.1	TEM	?	?	SiO2	?	?	Mouse	N2a	Neuroblastoma	CCK-8	Toxic
Yang et al., 2014	Uptake of silica nanoparticles: neurotoxicity and Alzheimer-like pathology in human SK-N-SH and mouse neuro2a neuroblastoma cells.	doi:10.1016/j.toxlet.2014.05.009	40	24	?	?	?	?	?	?	?	?	12.1	TEM	?	?	SiO2	?	?	Mouse	N2a	Neuroblastoma	CCK-8	Toxic
Yang et al., 2014	Uptake of silica nanoparticles: neurotoxicity and Alzheimer-like pathology in human SK-N-SH and mouse neuro2a neuroblastoma cells.	doi:10.1016/j.toxlet.2014.05.009	60	24	?	?	?	?	?	?	?	?	12.1	TEM	?	?	SiO2	?	?	Mouse	N2a	Neuroblastoma	CCK-8	Toxic
Yang et al., 2014	Uptake of silica nanoparticles: neurotoxicity and Alzheimer-like pathology in human SK-N-SH and mouse neuro2a neuroblastoma cells.	doi:10.1016/j.toxlet.2014.05.009	2.5	48	?	?	?	?	?	?	?	?	12.1	TEM	?	?	SiO2	?	?	Mouse	N2a	Neuroblastoma	CCK-8	Non-Toxic
Yang et al., 2014	Uptake of silica nanoparticles: neurotoxicity and Alzheimer-like pathology in human SK-N-SH and mouse neuro2a neuroblastoma cells.	doi:10.1016/j.toxlet.2014.05.009	5	48	?	?	?	?	?	?	?	?	12.1	TEM	?	?	SiO2	?	?	Mouse	N2a	Neuroblastoma	CCK-8	Non-Toxic
Yang et al., 2014	Uptake of silica nanoparticles: neurotoxicity and Alzheimer-like pathology in human SK-N-SH and mouse neuro2a neuroblastoma cells.	doi:10.1016/j.toxlet.2014.05.009	10	48	?	?	?	?	?	?	?	?	12.1	TEM	?	?	SiO2	?	?	Mouse	N2a	Neuroblastoma	CCK-8	Toxic
Yang et al., 2014	Uptake of silica nanoparticles: neurotoxicity and Alzheimer-like pathology in human SK-N-SH and mouse neuro2a neuroblastoma cells.	doi:10.1016/j.toxlet.2014.05.009	20	48	?	?	?	?	?	?	?	?	12.1	TEM	?	?	SiO2	?	?	Mouse	N2a	Neuroblastoma	CCK-8	Toxic
Yang et al., 2014	Uptake of silica nanoparticles: neurotoxicity and Alzheimer-like pathology in human SK-N-SH and mouse neuro2a neuroblastoma cells.	doi:10.1016/j.toxlet.2014.05.009	40	48	?	?	?	?	?	?	?	?	12.1	TEM	?	?	SiO2	?	?	Mouse	N2a	Neuroblastoma	CCK-8	Toxic
Yang et al., 2014	Uptake of silica nanoparticles: neurotoxicity and Alzheimer-like pathology in human SK-N-SH and mouse neuro2a neuroblastoma cells.	doi:10.1016/j.toxlet.2014.05.009	60	48	?	?	?	?	?	?	?	?	12.1	TEM	?	?	SiO2	?	?	Mouse	N2a	Neuroblastoma	CCK-8	Toxic
Hadrup et al., 2012	The similar neurotoxic effects of nanoparticulate and ionic silver in vivo and in vitro.	doi:10.1016/j.neuro.2012.04. 008	0.5	4	?	?	?	?	?	?	?	?	14	TEM	?	?	Ag	Spherical	TEM	Rat	PC12	Pheochromocytoma	Trypan Blue	Non-Toxic
Hadrup et al., 2012	The similar neurotoxic effects of nanoparticulate and ionic silver in vivo and in vitro.	doi:10.1016/j.neuro.2012.04. 008	5	4	?	?	?	?	?	?	?	?	14	TEM	?	?	Ag	Spherical	TEM	Rat	PC12	Pheochromocytoma	Trypan Blue	Non-Toxic
Hadrup et al., 2012	The similar neurotoxic effects of nanoparticulate and ionic silver in vivo and in vitro.	doi:10.1016/j.neuro.2012.04. 008	10	4	?	?	?	?	?	?	?	?	14	TEM	?	?	Ag	Spherical	TEM	Rat	PC12	Pheochromocytoma	Trypan Blue	Non-Toxic
Hadrup et al., 2012	The similar neurotoxic effects of nanoparticulate and ionic silver in vivo and in vitro.	doi:10.1016/j.neuro.2012.04. 008	0.5	48	?	?	?	?	?	?	?	?	14	TEM	?	?	Ag	Spherical	TEM	Rat	PC12	Pheochromocytoma	Trypan Blue	Non-Toxic
Hadrup et al., 2012	The similar neurotoxic effects of nanoparticulate and ionic silver in vivo and in vitro.	doi:10.1016/j.neuro.2012.04. 008	5	48	?	?	?	?	?	?	?	?	14	TEM	?	?	Ag	Spherical	TEM	Rat	PC12	Pheochromocytoma	Trypan Blue	Toxic
Hadrup et al., 2012	The similar neurotoxic effects of nanoparticulate and ionic silver in vivo and in vitro.	doi:10.1016/j.neuro.2012.04. 008	10	48	?	?	?	?	?	?	?	?	14	TEM	?	?	Ag	Spherical	TEM	Rat	PC12	Pheochromocytoma	Trypan Blue	Toxic
Hadrup et al., 2012	The similar neurotoxic effects of nanoparticulate and ionic silver in vivo and in vitro.	doi:10.1016/j.neuro.2012.04. 008	0.5	24	?	?	?	?	?	?	?	?	14	TEM	?	?	Ag	Spherical	TEM	Rat	PC12	Pheochromocytoma	Trypan Blue	Non-Toxic
Hadrup et al., 2012	The similar neurotoxic effects of nanoparticulate and ionic silver in vivo and in vitro.	doi:10.1016/j.neuro.2012.04. 008	5	24	?	?	?	?	?	?	?	?	14	TEM	?	?	Ag	Spherical	TEM	Rat	PC12	Pheochromocytoma	Trypan Blue	Non-Toxic
Hadrup et al., 2012	The similar neurotoxic effects of nanoparticulate and ionic silver in vivo and in vitro.	doi:10.1016/j.neuro.2012.04. 008	10	24	?	?	?	?	?	?	?	?	14	TEM	?	?	Ag	Spherical	TEM	Rat	PC12	Pheochromocytoma	Trypan Blue	Toxic
Hadrup et al., 2012	The similar neurotoxic effects of nanoparticulate and ionic silver in vivo and in vitro.	doi:10.1016/j.neuro.2012.04. 008	1.25	24	?	?	?	?	?	?	?	?	14	TEM	?	?	Ag	Spherical	TEM	Rat	PC12	Pheochromocytoma	TUNEL	Toxic
Hadrup et al., 2012	The similar neurotoxic effects of nanoparticulate and ionic silver in vivo and in vitro.	doi:10.1016/j.neuro.2012.04. 008	2.5	24	?	?	?	?	?	?	?	?	14	TEM	?	?	Ag	Spherical	TEM	Rat	PC12	Pheochromocytoma	TUNEL	Toxic
Hadrup et al., 2012	The similar neurotoxic effects of nanoparticulate and ionic silver in vivo and in vitro.	doi:10.1016/j.neuro.2012.04. 008	5	24	?	?	?	?	?	?	?	?	14	TEM	?	?	Ag	Spherical	TEM	Rat	PC12	Pheochromocytoma	TUNEL	Toxic
Chorley et al 2014	The cellular and genomic response of rat dopaminergic neurons (N27) to coated nanosilver.	doi: 10.1016/j.neuro.2014.08.010	5	18	?	?	-7.25	DLS	?	?	?	?	10	?	?	?	Ag	?	?	Rat	N27	Mesencephalic	Caspase_3/7	Toxic
Chorley et al 2014	The cellular and genomic response of rat dopaminergic neurons (N27) to coated nanosilver.	doi: 10.1016/j.neuro.2014.08.010	5	18	?	?	-6.27	DLS	?	?	?	?	75	?	?	?	Ag	?	?	Rat	N27	Mesencephalic	Caspase_3/7	Non-Toxic
Chorley et al 2014	The cellular and genomic response of rat dopaminergic neurons (N27) to coated nanosilver.	doi: 10.1016/j.neuro.2014.08.010	5	18	?	?	-10.28	DLS	?	?	?	?	10	?	?	?	Ag	?	?	Rat	N27	Mesencephalic	Caspase_3/7	Non-Toxic
Chorley et al 2014	The cellular and genomic response of rat dopaminergic neurons (N27) to coated nanosilver.	doi: 10.1016/j.neuro.2014.08.010	5	18	?	?	-10.73	DLS	?	?	?	?	75	?	?	?	Ag	?	?	Rat	N27	Mesencephalic	Caspase_3/7	Non-Toxic
Chorley et al 2014	The cellular and genomic response of rat dopaminergic neurons (N27) to coated nanosilver.	doi: 10.1016/j.neuro.2014.08.010	3	18	?	?	-7.25	DLS	?	?	?	?	10	?	?	?	Ag	?	?	Rat	N27	Mesencephalic	Caspase_3/7	Non-Toxic
Chorley et al 2014	The cellular and genomic response of rat dopaminergic neurons (N27) to coated nanosilver.	doi: 10.1016/j.neuro.2014.08.010	3	18	?	?	-6.27	DLS	?	?	?	?	75	?	?	?	Ag	?	?	Rat	N27	Mesencephalic	Caspase_3/7	Non-Toxic
Chorley et al 2014	The cellular and genomic response of rat dopaminergic neurons (N27) to coated nanosilver.	doi: 10.1016/j.neuro.2014.08.010	3	18	?	?	-10.28	DLS	?	?	?	?	10	?	?	?	Ag	?	?	Rat	N27	Mesencephalic	Caspase_3/7	Non-Toxic
Chorley et al 2014	The cellular and genomic response of rat dopaminergic neurons (N27) to coated nanosilver.	doi: 10.1016/j.neuro.2014.08.010	3	18	?	?	-10.73	DLS	?	?	?	?	75	?	?	?	Ag	?	?	Rat	N27	Mesencephalic	Caspase_3/7	Non-Toxic
Chorley et al 2014	The cellular and genomic response of rat dopaminergic neurons (N27) to coated nanosilver.	doi: 10.1016/j.neuro.2014.08.010	1	18	?	?	-7.25	DLS	?	?	?	?	10	?	?	?	Ag	?	?	Rat	N27	Mesencephalic	Caspase_3/7	Non-Toxic
Chorley et al 2014	The cellular and genomic response of rat dopaminergic neurons (N27) to coated nanosilver.	doi: 10.1016/j.neuro.2014.08.010	1	18	?	?	-6.27	DLS	?	?	?	?	75	?	?	?	Ag	?	?	Rat	N27	Mesencephalic	Caspase_3/7	Non-Toxic
Chorley et al 2014	The cellular and genomic response of rat dopaminergic neurons (N27) to coated nanosilver.	doi: 10.1016/j.neuro.2014.08.010	1	18	?	?	-10.28	DLS	?	?	?	?	10	?	?	?	Ag	?	?	Rat	N27	Mesencephalic	Caspase_3/7	Non-Toxic
Chorley et al 2014	The cellular and genomic response of rat dopaminergic neurons (N27) to coated nanosilver.	doi: 10.1016/j.neuro.2014.08.010	1	18	?	?	-10.73	DLS	?	?	?	?	75	?	?	?	Ag	?	?	Rat	N27	Mesencephalic	Caspase_3/7	Non-Toxic
Chorley et al 2014	The cellular and genomic response of rat dopaminergic neurons (N27) to coated nanosilver.	doi: 10.1016/j.neuro.2014.08.010	0.5	18	?	?	-7.25	DLS	?	?	?	?	10	?	?	?	Ag	?	?	Rat	N27	Mesencephalic	Caspase_3/7	Non-Toxic
Chorley et al 2014	The cellular and genomic response of rat dopaminergic neurons (N27) to coated nanosilver.	doi: 10.1016/j.neuro.2014.08.010	0.5	18	?	?	-6.27	DLS	?	?	?	?	75	?	?	?	Ag	?	?	Rat	N27	Mesencephalic	Caspase_3/7	Non-Toxic
Chorley et al 2014	The cellular and genomic response of rat dopaminergic neurons (N27) to coated nanosilver.	doi: 10.1016/j.neuro.2014.08.010	0.5	18	?	?	-10.28	DLS	?	?	?	?	10	?	?	?	Ag	?	?	Rat	N27	Mesencephalic	Caspase_3/7	Non-Toxic
Chorley et al 2014	The cellular and genomic response of rat dopaminergic neurons (N27) to coated nanosilver.	doi: 10.1016/j.neuro.2014.08.010	0.5	18	?	?	-10.73	DLS	?	?	?	?	75	?	?	?	Ag	?	?	Rat	N27	Mesencephalic	Caspase_3/7	Non-Toxic
Yin et al., 2013	Silver nanoparticle exposure attenuates the viability of rat cerebellum granule cells through apoptosis coupled to oxidative stress.	doi:10.1002/smll.201202732	0.001	24	-6.1	DLS	-15.6	DLS	?	?	?	?	25	DLS	?	?	Ag	Spherical	TEM	Rat	CGC	Cerebellar_granule	AlamarBlue	Non-Toxic
Yin et al., 2013	Silver nanoparticle exposure attenuates the viability of rat cerebellum granule cells through apoptosis coupled to oxidative stress.	doi:10.1002/smll.201202732	0.01	24	-6.1	DLS	-15.6	DLS	?	?	?	?	25	DLS	?	?	Ag	Spherical	TEM	Rat	CGC	Cerebellar_granule	AlamarBlue	Non-Toxic
Yin et al., 2013	Silver nanoparticle exposure attenuates the viability of rat cerebellum granule cells through apoptosis coupled to oxidative stress.	doi:10.1002/smll.201202732	0.05	24	-6.1	DLS	-15.6	DLS	?	?	?	?	25	DLS	?	?	Ag	Spherical	TEM	Rat	CGC	Cerebellar_granule	AlamarBlue	Toxic
Yin et al., 2013	Silver nanoparticle exposure attenuates the viability of rat cerebellum granule cells through apoptosis coupled to oxidative stress.	doi:10.1002/smll.201202732	0.1	24	-6.1	DLS	-15.6	DLS	?	?	?	?	25	DLS	?	?	Ag	Spherical	TEM	Rat	CGC	Cerebellar_granule	AlamarBlue	Toxic
Yin et al., 2013	Silver nanoparticle exposure attenuates the viability of rat cerebellum granule cells through apoptosis coupled to oxidative stress.	doi:10.1002/smll.201202732	0.25	24	-6.1	DLS	-15.6	DLS	?	?	?	?	25	DLS	?	?	Ag	Spherical	TEM	Rat	CGC	Cerebellar_granule	AlamarBlue	Toxic
Yin et al., 2013	Silver nanoparticle exposure attenuates the viability of rat cerebellum granule cells through apoptosis coupled to oxidative stress.	doi:10.1002/smll.201202732	2.5	24	-6.1	DLS	-15.6	DLS	?	?	?	?	25	DLS	?	?	Ag	Spherical	TEM	Rat	CGC	Cerebellar_granule	AlamarBlue	Toxic
Yin et al., 2013	Silver nanoparticle exposure attenuates the viability of rat cerebellum granule cells through apoptosis coupled to oxidative stress.	doi:10.1002/smll.201202732	5	24	-6.1	DLS	-15.6	DLS	?	?	?	?	25	DLS	?	?	Ag	Spherical	TEM	Rat	CGC	Cerebellar_granule	AlamarBlue	Toxic
Yin et al., 2013	Silver nanoparticle exposure attenuates the viability of rat cerebellum granule cells through apoptosis coupled to oxidative stress.	doi:10.1002/smll.201202732	25	24	-6.1	DLS	-15.6	DLS	?	?	?	?	25	DLS	?	?	Ag	Spherical	TEM	Rat	CGC	Cerebellar_granule	AlamarBlue	Toxic
Yin et al., 2013	Silver nanoparticle exposure attenuates the viability of rat cerebellum granule cells through apoptosis coupled to oxidative stress.	doi:10.1002/smll.201202732	50	24	-6.1	DLS	-15.6	DLS	?	?	?	?	25	DLS	?	?	Ag	Spherical	TEM	Rat	CGC	Cerebellar_granule	AlamarBlue	Toxic
Zhang et al., 2011a	Mechanistic toxicity evaluation of uncoated and PEGylated single-walled carbon nanotubes in neuronal PC12 cells.	doi:10.1021/nn2016259	0.1	24	?	?	-15.5	DLS	?	?	?	?	1.5	TEM	?	?	SWCNT	Nanotubes	TEM	Rat	PC12	Pheochromocytoma	XTT	Non-Toxic
Zhang et al., 2011a	Mechanistic toxicity evaluation of uncoated and PEGylated single-walled carbon nanotubes in neuronal PC12 cells.	doi:10.1021/nn2016259	1	24	?	?	-15.5	DLS	?	?	?	?	1.5	TEM	?	?	SWCNT	Nanotubes	TEM	Rat	PC12	Pheochromocytoma	XTT	Non-Toxic
Zhang et al., 2011a	Mechanistic toxicity evaluation of uncoated and PEGylated single-walled carbon nanotubes in neuronal PC12 cells.	doi:10.1021/nn2016259	10	24	?	?	-15.5	DLS	?	?	?	?	1.5	TEM	?	?	SWCNT	Nanotubes	TEM	Rat	PC12	Pheochromocytoma	XTT	Non-Toxic
Zhang et al., 2011a	Mechanistic toxicity evaluation of uncoated and PEGylated single-walled carbon nanotubes in neuronal PC12 cells.	doi:10.1021/nn2016259	100	24	?	?	-15.5	DLS	?	?	?	?	1.5	TEM	?	?	SWCNT	Nanotubes	TEM	Rat	PC12	Pheochromocytoma	XTT	Toxic
Zhang et al., 2011a	Mechanistic toxicity evaluation of uncoated and PEGylated single-walled carbon nanotubes in neuronal PC12 cells.	doi:10.1021/nn2016259	0.1	24	?	?	-30.1	DLS	?	?	?	?	3.5	TEM	?	?	SWCNT	Nanotubes	TEM	Rat	PC12	Pheochromocytoma	XTT	Non-Toxic
Zhang et al., 2011a	Mechanistic toxicity evaluation of uncoated and PEGylated single-walled carbon nanotubes in neuronal PC12 cells.	doi:10.1021/nn2016259	1	24	?	?	-30.1	DLS	?	?	?	?	3.5	TEM	?	?	SWCNT	Nanotubes	TEM	Rat	PC12	Pheochromocytoma	XTT	Non-Toxic
Zhang et al., 2011a	Mechanistic toxicity evaluation of uncoated and PEGylated single-walled carbon nanotubes in neuronal PC12 cells.	doi:10.1021/nn2016259	10	24	?	?	-30.1	DLS	?	?	?	?	3.5	TEM	?	?	SWCNT	Nanotubes	TEM	Rat	PC12	Pheochromocytoma	XTT	Non-Toxic
Zhang et al., 2011a	Mechanistic toxicity evaluation of uncoated and PEGylated single-walled carbon nanotubes in neuronal PC12 cells.	doi:10.1021/nn2016259	100	24	?	?	-30.1	DLS	?	?	?	?	3.5	TEM	?		SWCNT	Nanotubes	TEM	Rat	PC12	Pheochromocytoma	XTT	Toxic
Valdiglesias et al., 2013a	Comparative study on effects of two different types of titanium dioxide nanoparticles on human neuronal cells.	doi:10.1016/j.fct.2013.04.010	20	3	-9.96	DLS	-10.7	DLS	447.9	DLS	504	DLS	25	DLS	210	DLS	TiO2	?	?	Human	SHSY5Y	Neuroblastoma	NRU	Non-Toxic
Valdiglesias et al., 2013a	Comparative study on effects of two different types of titanium dioxide nanoparticles on human neuronal cells.	doi:10.1016/j.fct.2013.04.010	40	3	-9.96	DLS	-10.7	DLS	447.9	DLS	504	DLS	25	DLS	210	DLS	TiO2	?	?	Human	SHSY5Y	Neuroblastoma	NRU	Non-Toxic
Valdiglesias et al., 2013a	Comparative study on effects of two different types of titanium dioxide nanoparticles on human neuronal cells.	doi:10.1016/j.fct.2013.04.010	60	3	-9.96	DLS	-10.7	DLS	447.9	DLS	504	DLS	25	DLS	210	DLS	TiO2	?	?	Human	SHSY5Y	Neuroblastoma	NRU	Non-Toxic
Valdiglesias et al., 2013a	Comparative study on effects of two different types of titanium dioxide nanoparticles on human neuronal cells.	doi:10.1016/j.fct.2013.04.010	80	3	-9.96	DLS	-10.7	DLS	447.9	DLS	504	DLS	25	DLS	210	DLS	TiO2	?	?	Human	SHSY5Y	Neuroblastoma	NRU	Non-Toxic
Valdiglesias et al., 2013a	Comparative study on effects of two different types of titanium dioxide nanoparticles on human neuronal cells.	doi:10.1016/j.fct.2013.04.010	100	3	-9.96	DLS	-10.7	DLS	447.9	DLS	504	DLS	25	DLS	210	DLS	TiO2	?	?	Human	SHSY5Y	Neuroblastoma	NRU	Non-Toxic
Valdiglesias et al., 2013a	Comparative study on effects of two different types of titanium dioxide nanoparticles on human neuronal cells.	doi:10.1016/j.fct.2013.04.010	120	3	-9.96	DLS	-10.7	DLS	447.9	DLS	504	DLS	25	DLS	210	DLS	TiO2	?	?	Human	SHSY5Y	Neuroblastoma	NRU	Non-Toxic
Valdiglesias et al., 2013a	Comparative study on effects of two different types of titanium dioxide nanoparticles on human neuronal cells.	doi:10.1016/j.fct.2013.04.010	140	3	-9.96	DLS	-10.7	DLS	447.9	DLS	504	DLS	25	DLS	210	DLS	TiO2	?	?	Human	SHSY5Y	Neuroblastoma	NRU	Non-Toxic
Valdiglesias et al., 2013a	Comparative study on effects of two different types of titanium dioxide nanoparticles on human neuronal cells.	doi:10.1016/j.fct.2013.04.010	150	3	-9.96	DLS	-10.7	DLS	447.9	DLS	504	DLS	25	DLS	210	DLS	TiO2	?	?	Human	SHSY5Y	Neuroblastoma	NRU	Non-Toxic
Valdiglesias et al., 2013a	Comparative study on effects of two different types of titanium dioxide nanoparticles on human neuronal cells.	doi:10.1016/j.fct.2013.04.010	20	6	-9.96	DLS	-10.7	DLS	447.9	DLS	504	DLS	25	DLS	210	DLS	TiO2	?	?	Human	SHSY5Y	Neuroblastoma	NRU	Non-Toxic
Valdiglesias et al., 2013a	Comparative study on effects of two different types of titanium dioxide nanoparticles on human neuronal cells.	doi:10.1016/j.fct.2013.04.010	40	6	-9.96	DLS	-10.7	DLS	447.9	DLS	504	DLS	25	DLS	210	DLS	TiO2	?	?	Human	SHSY5Y	Neuroblastoma	NRU	Non-Toxic
Valdiglesias et al., 2013a	Comparative study on effects of two different types of titanium dioxide nanoparticles on human neuronal cells.	doi:10.1016/j.fct.2013.04.010	60	6	-9.96	DLS	-10.7	DLS	447.9	DLS	504	DLS	25	DLS	210	DLS	TiO2	?	?	Human	SHSY5Y	Neuroblastoma	NRU	Non-Toxic
Valdiglesias et al., 2013a	Comparative study on effects of two different types of titanium dioxide nanoparticles on human neuronal cells.	doi:10.1016/j.fct.2013.04.010	80	6	-9.96	DLS	-10.7	DLS	447.9	DLS	504	DLS	25	DLS	210	DLS	TiO2	?	?	Human	SHSY5Y	Neuroblastoma	NRU	Non-Toxic
Valdiglesias et al., 2013a	Comparative study on effects of two different types of titanium dioxide nanoparticles on human neuronal cells.	doi:10.1016/j.fct.2013.04.010	100	6	-9.96	DLS	-10.7	DLS	447.9	DLS	504	DLS	25	DLS	210	DLS	TiO2	?	?	Human	SHSY5Y	Neuroblastoma	NRU	Non-Toxic
Valdiglesias et al., 2013a	Comparative study on effects of two different types of titanium dioxide nanoparticles on human neuronal cells.	doi:10.1016/j.fct.2013.04.010	120	6	-9.96	DLS	-10.7	DLS	447.9	DLS	504	DLS	25	DLS	210	DLS	TiO2	?	?	Human	SHSY5Y	Neuroblastoma	NRU	Non-Toxic
Valdiglesias et al., 2013a	Comparative study on effects of two different types of titanium dioxide nanoparticles on human neuronal cells.	doi:10.1016/j.fct.2013.04.010	140	6	-9.96	DLS	-10.7	DLS	447.9	DLS	504	DLS	25	DLS	210	DLS	TiO2	?	?	Human	SHSY5Y	Neuroblastoma	NRU	Non-Toxic
Valdiglesias et al., 2013a	Comparative study on effects of two different types of titanium dioxide nanoparticles on human neuronal cells.	doi:10.1016/j.fct.2013.04.010	150	6	-9.96	DLS	-10.7	DLS	447.9	DLS	504	DLS	25	DLS	210	DLS	TiO2	?	?	Human	SHSY5Y	Neuroblastoma	NRU	Non-Toxic
Valdiglesias et al., 2013a	Comparative study on effects of two different types of titanium dioxide nanoparticles on human neuronal cells.	doi:10.1016/j.fct.2013.04.010	20	24	-9.96	DLS	-10.7	DLS	447.9	DLS	504	DLS	25	DLS	210	DLS	TiO2	?	?	Human	SHSY5Y	Neuroblastoma	NRU	Non-Toxic
Valdiglesias et al., 2013a	Comparative study on effects of two different types of titanium dioxide nanoparticles on human neuronal cells.	doi:10.1016/j.fct.2013.04.010	40	24	-9.96	DLS	-10.7	DLS	447.9	DLS	504	DLS	25	DLS	210	DLS	TiO2	?	?	Human	SHSY5Y	Neuroblastoma	NRU	Non-Toxic
Valdiglesias et al., 2013a	Comparative study on effects of two different types of titanium dioxide nanoparticles on human neuronal cells.	doi:10.1016/j.fct.2013.04.010	60	24	-9.96	DLS	-10.7	DLS	447.9	DLS	504	DLS	25	DLS	210	DLS	TiO2	?	?	Human	SHSY5Y	Neuroblastoma	NRU	Non-Toxic
Valdiglesias et al., 2013a	Comparative study on effects of two different types of titanium dioxide nanoparticles on human neuronal cells.	doi:10.1016/j.fct.2013.04.010	80	24	-9.96	DLS	-10.7	DLS	447.9	DLS	504	DLS	25	DLS	210	DLS	TiO2	?	?	Human	SHSY5Y	Neuroblastoma	NRU	Non-Toxic
Valdiglesias et al., 2013a	Comparative study on effects of two different types of titanium dioxide nanoparticles on human neuronal cells.	doi:10.1016/j.fct.2013.04.010	100	24	-9.96	DLS	-10.7	DLS	447.9	DLS	504	DLS	25	DLS	210	DLS	TiO2	?	?	Human	SHSY5Y	Neuroblastoma	NRU	Non-Toxic
Valdiglesias et al., 2013a	Comparative study on effects of two different types of titanium dioxide nanoparticles on human neuronal cells.	doi:10.1016/j.fct.2013.04.010	120	24	-9.96	DLS	-10.7	DLS	447.9	DLS	504	DLS	25	DLS	210	DLS	TiO2	?	?	Human	SHSY5Y	Neuroblastoma	NRU	Non-Toxic
Valdiglesias et al., 2013a	Comparative study on effects of two different types of titanium dioxide nanoparticles on human neuronal cells.	doi:10.1016/j.fct.2013.04.010	140	24	-9.96	DLS	-10.7	DLS	447.9	DLS	504	DLS	25	DLS	210	DLS	TiO2	?	?	Human	SHSY5Y	Neuroblastoma	NRU	Non-Toxic
Valdiglesias et al., 2013a	Comparative study on effects of two different types of titanium dioxide nanoparticles on human neuronal cells.	doi:10.1016/j.fct.2013.04.010	150	24	-9.96	DLS	-10.7	DLS	447.9	DLS	504	DLS	25	DLS	210	DLS	TiO2	?	?	Human	SHSY5Y	Neuroblastoma	NRU	Non-Toxic
Valdiglesias et al., 2013a	Comparative study on effects of two different types of titanium dioxide nanoparticles on human neuronal cells.	doi:10.1016/j.fct.2013.04.010	20	3	-27.8	DLS	-10.7	DLS	160	DLS	228	DLS	25	DLS	40	DLS	TiO2	?	?	Human	SHSY5Y	Neuroblastoma	NRU	Non-Toxic
Valdiglesias et al., 2013a	Comparative study on effects of two different types of titanium dioxide nanoparticles on human neuronal cells.	doi:10.1016/j.fct.2013.04.010	40	3	-27.8	DLS	-10.7	DLS	160	DLS	228	DLS	25	DLS	40	DLS	TiO2	?	?	Human	SHSY5Y	Neuroblastoma	NRU	Non-Toxic
Valdiglesias et al., 2013a	Comparative study on effects of two different types of titanium dioxide nanoparticles on human neuronal cells.	doi:10.1016/j.fct.2013.04.010	60	3	-27.8	DLS	-10.7	DLS	160	DLS	228	DLS	25	DLS	40	DLS	TiO2	?	?	Human	SHSY5Y	Neuroblastoma	NRU	Non-Toxic
Valdiglesias et al., 2013a	Comparative study on effects of two different types of titanium dioxide nanoparticles on human neuronal cells.	doi:10.1016/j.fct.2013.04.010	80	3	-27.8	DLS	-10.7	DLS	160	DLS	228	DLS	25	DLS	40	DLS	TiO2	?	?	Human	SHSY5Y	Neuroblastoma	NRU	Non-Toxic
Valdiglesias et al., 2013a	Comparative study on effects of two different types of titanium dioxide nanoparticles on human neuronal cells.	doi:10.1016/j.fct.2013.04.010	100	3	-27.8	DLS	-10.7	DLS	160	DLS	228	DLS	25	DLS	40	DLS	TiO2	?	?	Human	SHSY5Y	Neuroblastoma	NRU	Non-Toxic
Valdiglesias et al., 2013a	Comparative study on effects of two different types of titanium dioxide nanoparticles on human neuronal cells.	doi:10.1016/j.fct.2013.04.010	120	3	-27.8	DLS	-10.7	DLS	160	DLS	228	DLS	25	DLS	40	DLS	TiO2	?	?	Human	SHSY5Y	Neuroblastoma	NRU	Non-Toxic
Valdiglesias et al., 2013a	Comparative study on effects of two different types of titanium dioxide nanoparticles on human neuronal cells.	doi:10.1016/j.fct.2013.04.010	140	3	-27.8	DLS	-10.7	DLS	160	DLS	228	DLS	25	DLS	40	DLS	TiO2	?	?	Human	SHSY5Y	Neuroblastoma	NRU	Non-Toxic
Valdiglesias et al., 2013a	Comparative study on effects of two different types of titanium dioxide nanoparticles on human neuronal cells.	doi:10.1016/j.fct.2013.04.010	150	3	-27.8	DLS	-10.7	DLS	160	DLS	228	DLS	25	DLS	40	DLS	TiO2	?	?	Human	SHSY5Y	Neuroblastoma	NRU	Non-Toxic
Valdiglesias et al., 2013a	Comparative study on effects of two different types of titanium dioxide nanoparticles on human neuronal cells.	doi:10.1016/j.fct.2013.04.010	20	6	-27.8	DLS	-10.7	DLS	160	DLS	228	DLS	25	DLS	40	DLS	TiO2	?	?	Human	SHSY5Y	Neuroblastoma	NRU	Non-Toxic
Valdiglesias et al., 2013a	Comparative study on effects of two different types of titanium dioxide nanoparticles on human neuronal cells.	doi:10.1016/j.fct.2013.04.010	40	6	-27.8	DLS	-10.7	DLS	160	DLS	228	DLS	25	DLS	40	DLS	TiO2	?	?	Human	SHSY5Y	Neuroblastoma	NRU	Non-Toxic
Valdiglesias et al., 2013a	Comparative study on effects of two different types of titanium dioxide nanoparticles on human neuronal cells.	doi:10.1016/j.fct.2013.04.010	60	6	-27.8	DLS	-10.7	DLS	160	DLS	228	DLS	25	DLS	40	DLS	TiO2	?	?	Human	SHSY5Y	Neuroblastoma	NRU	Non-Toxic
Valdiglesias et al., 2013a	Comparative study on effects of two different types of titanium dioxide nanoparticles on human neuronal cells.	doi:10.1016/j.fct.2013.04.010	80	6	-27.8	DLS	-10.7	DLS	160	DLS	228	DLS	25	DLS	40	DLS	TiO2	?	?	Human	SHSY5Y	Neuroblastoma	NRU	Non-Toxic
Valdiglesias et al., 2013a	Comparative study on effects of two different types of titanium dioxide nanoparticles on human neuronal cells.	doi:10.1016/j.fct.2013.04.010	100	6	-27.8	DLS	-10.7	DLS	160	DLS	228	DLS	25	DLS	40	DLS	TiO2	?	?	Human	SHSY5Y	Neuroblastoma	NRU	Non-Toxic
Valdiglesias et al., 2013a	Comparative study on effects of two different types of titanium dioxide nanoparticles on human neuronal cells.	doi:10.1016/j.fct.2013.04.010	120	6	-27.8	DLS	-10.7	DLS	160	DLS	228	DLS	25	DLS	40	DLS	TiO2	?	?	Human	SHSY5Y	Neuroblastoma	NRU	Non-Toxic
Valdiglesias et al., 2013a	Comparative study on effects of two different types of titanium dioxide nanoparticles on human neuronal cells.	doi:10.1016/j.fct.2013.04.010	140	6	-27.8	DLS	-10.7	DLS	160	DLS	228	DLS	25	DLS	40	DLS	TiO2	?	?	Human	SHSY5Y	Neuroblastoma	NRU	Non-Toxic
Valdiglesias et al., 2013a	Comparative study on effects of two different types of titanium dioxide nanoparticles on human neuronal cells.	doi:10.1016/j.fct.2013.04.010	150	6	-27.8	DLS	-10.7	DLS	160	DLS	228	DLS	25	DLS	40	DLS	TiO2	?	?	Human	SHSY5Y	Neuroblastoma	NRU	Non-Toxic
Valdiglesias et al., 2013a	Comparative study on effects of two different types of titanium dioxide nanoparticles on human neuronal cells.	doi:10.1016/j.fct.2013.04.010	20	24	-27.8	DLS	-10.7	DLS	160	DLS	228	DLS	25	DLS	40	DLS	TiO2	?	?	Human	SHSY5Y	Neuroblastoma	NRU	Non-Toxic
Valdiglesias et al., 2013a	Comparative study on effects of two different types of titanium dioxide nanoparticles on human neuronal cells.	doi:10.1016/j.fct.2013.04.010	40	24	-27.8	DLS	-10.7	DLS	160	DLS	228	DLS	25	DLS	40	DLS	TiO2	?	?	Human	SHSY5Y	Neuroblastoma	NRU	Non-Toxic
Valdiglesias et al., 2013a	Comparative study on effects of two different types of titanium dioxide nanoparticles on human neuronal cells.	doi:10.1016/j.fct.2013.04.010	60	24	-27.8	DLS	-10.7	DLS	160	DLS	228	DLS	25	DLS	40	DLS	TiO2	?	?	Human	SHSY5Y	Neuroblastoma	NRU	Non-Toxic
Valdiglesias et al., 2013a	Comparative study on effects of two different types of titanium dioxide nanoparticles on human neuronal cells.	doi:10.1016/j.fct.2013.04.010	80	24	-27.8	DLS	-10.7	DLS	160	DLS	228	DLS	25	DLS	40	DLS	TiO2	?	?	Human	SHSY5Y	Neuroblastoma	NRU	Non-Toxic
Valdiglesias et al., 2013a	Comparative study on effects of two different types of titanium dioxide nanoparticles on human neuronal cells.	doi:10.1016/j.fct.2013.04.010	100	24	-27.8	DLS	-10.7	DLS	160	DLS	228	DLS	25	DLS	40	DLS	TiO2	?	?	Human	SHSY5Y	Neuroblastoma	NRU	Non-Toxic
Valdiglesias et al., 2013a	Comparative study on effects of two different types of titanium dioxide nanoparticles on human neuronal cells.	doi:10.1016/j.fct.2013.04.010	120	24	-27.8	DLS	-10.7	DLS	160	DLS	228	DLS	25	DLS	40	DLS	TiO2	?	?	Human	SHSY5Y	Neuroblastoma	NRU	Non-Toxic
Valdiglesias et al., 2013a	Comparative study on effects of two different types of titanium dioxide nanoparticles on human neuronal cells.	doi:10.1016/j.fct.2013.04.010	140	24	-27.8	DLS	-10.7	DLS	160	DLS	228	DLS	25	DLS	40	DLS	TiO2	?	?	Human	SHSY5Y	Neuroblastoma	NRU	Non-Toxic
Valdiglesias et al., 2013a	Comparative study on effects of two different types of titanium dioxide nanoparticles on human neuronal cells.	doi:10.1016/j.fct.2013.04.010	150	24	-27.8	DLS	-10.7	DLS	160	DLS	228	DLS	25	DLS	40	DLS	TiO2	?	?	Human	SHSY5Y	Neuroblastoma	NRU	Non-Toxic
Valdiglesias et al., 2013a	Comparative study on effects of two different types of titanium dioxide nanoparticles on human neuronal cells.	doi:10.1016/j.fct.2013.04.010	20	3	-9.96	DLS	-10.7	DLS	447.9	DLS	504	DLS	25	DLS	210	DLS	TiO2	?	?	Human	SHSY5Y	Neuroblastoma	MTT	Non-Toxic
Valdiglesias et al., 2013a	Comparative study on effects of two different types of titanium dioxide nanoparticles on human neuronal cells.	doi:10.1016/j.fct.2013.04.010	40	3	-9.96	DLS	-10.7	DLS	447.9	DLS	504	DLS	25	DLS	210	DLS	TiO2	?	?	Human	SHSY5Y	Neuroblastoma	MTT	Non-Toxic
Valdiglesias et al., 2013a	Comparative study on effects of two different types of titanium dioxide nanoparticles on human neuronal cells.	doi:10.1016/j.fct.2013.04.010	60	3	-9.96	DLS	-10.7	DLS	447.9	DLS	504	DLS	25	DLS	210	DLS	TiO2	?	?	Human	SHSY5Y	Neuroblastoma	MTT	Non-Toxic
Valdiglesias et al., 2013a	Comparative study on effects of two different types of titanium dioxide nanoparticles on human neuronal cells.	doi:10.1016/j.fct.2013.04.010	80	3	-9.96	DLS	-10.7	DLS	447.9	DLS	504	DLS	25	DLS	210	DLS	TiO2	?	?	Human	SHSY5Y	Neuroblastoma	Annexin_V/PI	Toxic
Valdiglesias et al., 2013a	Comparative study on effects of two different types of titanium dioxide nanoparticles on human neuronal cells.	doi:10.1016/j.fct.2013.04.010	80	3	-9.96	DLS	-10.7	DLS	447.9	DLS	504	DLS	25	DLS	210	DLS	TiO2	?	?	Human	SHSY5Y	Neuroblastoma	MTT	Non-Toxic
Valdiglesias et al., 2013a	Comparative study on effects of two different types of titanium dioxide nanoparticles on human neuronal cells.	doi:10.1016/j.fct.2013.04.010	100	3	-9.96	DLS	-10.7	DLS	447.9	DLS	504	DLS	25	DLS	210	DLS	TiO2	?	?	Human	SHSY5Y	Neuroblastoma	MTT	Non-Toxic
Valdiglesias et al., 2013a	Comparative study on effects of two different types of titanium dioxide nanoparticles on human neuronal cells.	doi:10.1016/j.fct.2013.04.010	120	3	-9.96	DLS	-10.7	DLS	447.9	DLS	504	DLS	25	DLS	210	DLS	TiO2	?	?	Human	SHSY5Y	Neuroblastoma	Annexin_V/PI	Toxic
Valdiglesias et al., 2013a	Comparative study on effects of two different types of titanium dioxide nanoparticles on human neuronal cells.	doi:10.1016/j.fct.2013.04.010	120	3	-9.96	DLS	-10.7	DLS	447.9	DLS	504	DLS	25	DLS	210	DLS	TiO2	?	?	Human	SHSY5Y	Neuroblastoma	MTT	Non-Toxic
Valdiglesias et al., 2013a	Comparative study on effects of two different types of titanium dioxide nanoparticles on human neuronal cells.	doi:10.1016/j.fct.2013.04.010	140	3	-9.96	DLS	-10.7	DLS	447.9	DLS	504	DLS	25	DLS	210	DLS	TiO2	?	?	Human	SHSY5Y	Neuroblastoma	MTT	Non-Toxic
Valdiglesias et al., 2013a	Comparative study on effects of two different types of titanium dioxide nanoparticles on human neuronal cells.	doi:10.1016/j.fct.2013.04.010	150	3	-9.96	DLS	-10.7	DLS	447.9	DLS	504	DLS	25	DLS	210	DLS	TiO2	?	?	Human	SHSY5Y	Neuroblastoma	Annexin_V/PI	Toxic
Valdiglesias et al., 2013a	Comparative study on effects of two different types of titanium dioxide nanoparticles on human neuronal cells.	doi:10.1016/j.fct.2013.04.010	150	3	-9.96	DLS	-10.7	DLS	447.9	DLS	504	DLS	25	DLS	210	DLS	TiO2	?	?	Human	SHSY5Y	Neuroblastoma	MTT	Non-Toxic
Valdiglesias et al., 2013a	Comparative study on effects of two different types of titanium dioxide nanoparticles on human neuronal cells.	doi:10.1016/j.fct.2013.04.010	20	6	-9.96	DLS	-10.7	DLS	447.9	DLS	504	DLS	25	DLS	210	DLS	TiO2	?	?	Human	SHSY5Y	Neuroblastoma	MTT	Non-Toxic
Valdiglesias et al., 2013a	Comparative study on effects of two different types of titanium dioxide nanoparticles on human neuronal cells.	doi:10.1016/j.fct.2013.04.010	40	6	-9.96	DLS	-10.7	DLS	447.9	DLS	504	DLS	25	DLS	210	DLS	TiO2	?	?	Human	SHSY5Y	Neuroblastoma	MTT	Non-Toxic
Valdiglesias et al., 2013a	Comparative study on effects of two different types of titanium dioxide nanoparticles on human neuronal cells.	doi:10.1016/j.fct.2013.04.010	60	6	-9.96	DLS	-10.7	DLS	447.9	DLS	504	DLS	25	DLS	210	DLS	TiO2	?	?	Human	SHSY5Y	Neuroblastoma	MTT	Non-Toxic
Valdiglesias et al., 2013a	Comparative study on effects of two different types of titanium dioxide nanoparticles on human neuronal cells.	doi:10.1016/j.fct.2013.04.010	80	6	-9.96	DLS	-10.7	DLS	447.9	DLS	504	DLS	25	DLS	210	DLS	TiO2	?	?	Human	SHSY5Y	Neuroblastoma	Annexin_V/PI	Non-Toxic
Valdiglesias et al., 2013a	Comparative study on effects of two different types of titanium dioxide nanoparticles on human neuronal cells.	doi:10.1016/j.fct.2013.04.010	80	6	-9.96	DLS	-10.7	DLS	447.9	DLS	504	DLS	25	DLS	210	DLS	TiO2	?	?	Human	SHSY5Y	Neuroblastoma	MTT	Non-Toxic
Valdiglesias et al., 2013a	Comparative study on effects of two different types of titanium dioxide nanoparticles on human neuronal cells.	doi:10.1016/j.fct.2013.04.010	100	6	-9.96	DLS	-10.7	DLS	447.9	DLS	504	DLS	25	DLS	210	DLS	TiO2	?	?	Human	SHSY5Y	Neuroblastoma	MTT	Non-Toxic
Valdiglesias et al., 2013a	Comparative study on effects of two different types of titanium dioxide nanoparticles on human neuronal cells.	doi:10.1016/j.fct.2013.04.010	120	6	-9.96	DLS	-10.7	DLS	447.9	DLS	504	DLS	25	DLS	210	DLS	TiO2	?	?	Human	SHSY5Y	Neuroblastoma	Annexin_V/PI	Toxic
Valdiglesias et al., 2013a	Comparative study on effects of two different types of titanium dioxide nanoparticles on human neuronal cells.	doi:10.1016/j.fct.2013.04.010	120	6	-9.96	DLS	-10.7	DLS	447.9	DLS	504	DLS	25	DLS	210	DLS	TiO2	?	?	Human	SHSY5Y	Neuroblastoma	MTT	Non-Toxic
Valdiglesias et al., 2013a	Comparative study on effects of two different types of titanium dioxide nanoparticles on human neuronal cells.	doi:10.1016/j.fct.2013.04.010	140	6	-9.96	DLS	-10.7	DLS	447.9	DLS	504	DLS	25	DLS	210	DLS	TiO2	?	?	Human	SHSY5Y	Neuroblastoma	MTT	Non-Toxic
Valdiglesias et al., 2013a	Comparative study on effects of two different types of titanium dioxide nanoparticles on human neuronal cells.	doi:10.1016/j.fct.2013.04.010	150	6	-9.96	DLS	-10.7	DLS	447.9	DLS	504	DLS	25	DLS	210	DLS	TiO2	?	?	Human	SHSY5Y	Neuroblastoma	Annexin_V/PI	Toxic
Valdiglesias et al., 2013a	Comparative study on effects of two different types of titanium dioxide nanoparticles on human neuronal cells.	doi:10.1016/j.fct.2013.04.010	150	6	-9.96	DLS	-10.7	DLS	447.9	DLS	504	DLS	25	DLS	210	DLS	TiO2	?	?	Human	SHSY5Y	Neuroblastoma	MTT	Non-Toxic
Valdiglesias et al., 2013a	Comparative study on effects of two different types of titanium dioxide nanoparticles on human neuronal cells.	doi:10.1016/j.fct.2013.04.010	20	24	-9.96	DLS	-10.7	DLS	447.9	DLS	504	DLS	25	DLS	210	DLS	TiO2	?	?	Human	SHSY5Y	Neuroblastoma	MTT	Non-Toxic
Valdiglesias et al., 2013a	Comparative study on effects of two different types of titanium dioxide nanoparticles on human neuronal cells.	doi:10.1016/j.fct.2013.04.010	40	24	-9.96	DLS	-10.7	DLS	447.9	DLS	504	DLS	25	DLS	210	DLS	TiO2	?	?	Human	SHSY5Y	Neuroblastoma	MTT	Non-Toxic
Valdiglesias et al., 2013a	Comparative study on effects of two different types of titanium dioxide nanoparticles on human neuronal cells.	doi:10.1016/j.fct.2013.04.010	60	24	-9.96	DLS	-10.7	DLS	447.9	DLS	504	DLS	25	DLS	210	DLS	TiO2	?	?	Human	SHSY5Y	Neuroblastoma	MTT	Non-Toxic
Valdiglesias et al., 2013a	Comparative study on effects of two different types of titanium dioxide nanoparticles on human neuronal cells.	doi:10.1016/j.fct.2013.04.010	80	24	-9.96	DLS	-10.7	DLS	447.9	DLS	504	DLS	25	DLS	210	DLS	TiO2	?	?	Human	SHSY5Y	Neuroblastoma	MTT	Non-Toxic
Valdiglesias et al., 2013a	Comparative study on effects of two different types of titanium dioxide nanoparticles on human neuronal cells.	doi:10.1016/j.fct.2013.04.010	100	24	-9.96	DLS	-10.7	DLS	447.9	DLS	504	DLS	25	DLS	210	DLS	TiO2	?	?	Human	SHSY5Y	Neuroblastoma	MTT	Non-Toxic
Valdiglesias et al., 2013a	Comparative study on effects of two different types of titanium dioxide nanoparticles on human neuronal cells.	doi:10.1016/j.fct.2013.04.010	120	24	-9.96	DLS	-10.7	DLS	447.9	DLS	504	DLS	25	DLS	210	DLS	TiO2	?	?	Human	SHSY5Y	Neuroblastoma	MTT	Non-Toxic
Valdiglesias et al., 2013a	Comparative study on effects of two different types of titanium dioxide nanoparticles on human neuronal cells.	doi:10.1016/j.fct.2013.04.010	140	24	-9.96	DLS	-10.7	DLS	447.9	DLS	504	DLS	25	DLS	210	DLS	TiO2	?	?	Human	SHSY5Y	Neuroblastoma	MTT	Non-Toxic
Valdiglesias et al., 2013a	Comparative study on effects of two different types of titanium dioxide nanoparticles on human neuronal cells.	doi:10.1016/j.fct.2013.04.010	150	24	-9.96	DLS	-10.7	DLS	447.9	DLS	504	DLS	25	DLS	210	DLS	TiO2	?	?	Human	SHSY5Y	Neuroblastoma	MTT	Non-Toxic
Valdiglesias et al., 2013a	Comparative study on effects of two different types of titanium dioxide nanoparticles on human neuronal cells.	doi:10.1016/j.fct.2013.04.010	20	3	-27.8	DLS	-10.7	DLS	160	DLS	228	DLS	25	DLS	40	DLS	TiO2	?	?	Human	SHSY5Y	Neuroblastoma	MTT	Non-Toxic
Valdiglesias et al., 2013a	Comparative study on effects of two different types of titanium dioxide nanoparticles on human neuronal cells.	doi:10.1016/j.fct.2013.04.010	40	3	-27.8	DLS	-10.7	DLS	160	DLS	228	DLS	25	DLS	40	DLS	TiO2	?	?	Human	SHSY5Y	Neuroblastoma	MTT	Non-Toxic
Valdiglesias et al., 2013a	Comparative study on effects of two different types of titanium dioxide nanoparticles on human neuronal cells.	doi:10.1016/j.fct.2013.04.010	60	3	-27.8	DLS	-10.7	DLS	160	DLS	228	DLS	25	DLS	40	DLS	TiO2	?	?	Human	SHSY5Y	Neuroblastoma	MTT	Non-Toxic
Valdiglesias et al., 2013a	Comparative study on effects of two different types of titanium dioxide nanoparticles on human neuronal cells.	doi:10.1016/j.fct.2013.04.010	80	3	-27.8	DLS	-10.7	DLS	160	DLS	228	DLS	25	DLS	40	DLS	TiO2	?	?	Human	SHSY5Y	Neuroblastoma	Annexin_V/PI	Toxic
Valdiglesias et al., 2013a	Comparative study on effects of two different types of titanium dioxide nanoparticles on human neuronal cells.	doi:10.1016/j.fct.2013.04.010	80	3	-27.8	DLS	-10.7	DLS	160	DLS	228	DLS	25	DLS	40	DLS	TiO2	?	?	Human	SHSY5Y	Neuroblastoma	MTT	Non-Toxic
Valdiglesias et al., 2013a	Comparative study on effects of two different types of titanium dioxide nanoparticles on human neuronal cells.	doi:10.1016/j.fct.2013.04.010	100	3	-27.8	DLS	-10.7	DLS	160	DLS	228	DLS	25	DLS	40	DLS	TiO2	?	?	Human	SHSY5Y	Neuroblastoma	MTT	Non-Toxic
Valdiglesias et al., 2013a	Comparative study on effects of two different types of titanium dioxide nanoparticles on human neuronal cells.	doi:10.1016/j.fct.2013.04.010	120	3	-27.8	DLS	-10.7	DLS	160	DLS	228	DLS	25	DLS	40	DLS	TiO2	?	?	Human	SHSY5Y	Neuroblastoma	Annexin_V/PI	Toxic
Valdiglesias et al., 2013a	Comparative study on effects of two different types of titanium dioxide nanoparticles on human neuronal cells.	doi:10.1016/j.fct.2013.04.010	120	3	-27.8	DLS	-10.7	DLS	160	DLS	228	DLS	25	DLS	40	DLS	TiO2	?	?	Human	SHSY5Y	Neuroblastoma	MTT	Non-Toxic
Valdiglesias et al., 2013a	Comparative study on effects of two different types of titanium dioxide nanoparticles on human neuronal cells.	doi:10.1016/j.fct.2013.04.010	140	3	-27.8	DLS	-10.7	DLS	160	DLS	228	DLS	25	DLS	40	DLS	TiO2	?	?	Human	SHSY5Y	Neuroblastoma	MTT	Non-Toxic
Valdiglesias et al., 2013a	Comparative study on effects of two different types of titanium dioxide nanoparticles on human neuronal cells.	doi:10.1016/j.fct.2013.04.010	150	3	-27.8	DLS	-10.7	DLS	160	DLS	228	DLS	25	DLS	40	DLS	TiO2	?	?	Human	SHSY5Y	Neuroblastoma	Annexin_V/PI	Toxic
Valdiglesias et al., 2013a	Comparative study on effects of two different types of titanium dioxide nanoparticles on human neuronal cells.	doi:10.1016/j.fct.2013.04.010	150	3	-27.8	DLS	-10.7	DLS	160	DLS	228	DLS	25	DLS	40	DLS	TiO2	?	?	Human	SHSY5Y	Neuroblastoma	MTT	Non-Toxic
Valdiglesias et al., 2013a	Comparative study on effects of two different types of titanium dioxide nanoparticles on human neuronal cells.	doi:10.1016/j.fct.2013.04.010	20	6	-27.8	DLS	-10.7	DLS	160	DLS	228	DLS	25	DLS	40	DLS	TiO2	?	?	Human	SHSY5Y	Neuroblastoma	MTT	Non-Toxic
Valdiglesias et al., 2013a	Comparative study on effects of two different types of titanium dioxide nanoparticles on human neuronal cells.	doi:10.1016/j.fct.2013.04.010	40	6	-27.8	DLS	-10.7	DLS	160	DLS	228	DLS	25	DLS	40	DLS	TiO2	?	?	Human	SHSY5Y	Neuroblastoma	MTT	Non-Toxic
Valdiglesias et al., 2013a	Comparative study on effects of two different types of titanium dioxide nanoparticles on human neuronal cells.	doi:10.1016/j.fct.2013.04.010	60	6	-27.8	DLS	-10.7	DLS	160	DLS	228	DLS	25	DLS	40	DLS	TiO2	?	?	Human	SHSY5Y	Neuroblastoma	MTT	Non-Toxic
Valdiglesias et al., 2013a	Comparative study on effects of two different types of titanium dioxide nanoparticles on human neuronal cells.	doi:10.1016/j.fct.2013.04.010	80	6	-27.8	DLS	-10.7	DLS	160	DLS	228	DLS	25	DLS	40	DLS	TiO2	?	?	Human	SHSY5Y	Neuroblastoma	Annexin_V/PI	Toxic
Valdiglesias et al., 2013a	Comparative study on effects of two different types of titanium dioxide nanoparticles on human neuronal cells.	doi:10.1016/j.fct.2013.04.010	80	6	-27.8	DLS	-10.7	DLS	160	DLS	228	DLS	25	DLS	40	DLS	TiO2	?	?	Human	SHSY5Y	Neuroblastoma	MTT	Non-Toxic
Valdiglesias et al., 2013a	Comparative study on effects of two different types of titanium dioxide nanoparticles on human neuronal cells.	doi:10.1016/j.fct.2013.04.010	100	6	-27.8	DLS	-10.7	DLS	160	DLS	228	DLS	25	DLS	40	DLS	TiO2	?	?	Human	SHSY5Y	Neuroblastoma	MTT	Non-Toxic
Valdiglesias et al., 2013a	Comparative study on effects of two different types of titanium dioxide nanoparticles on human neuronal cells.	doi:10.1016/j.fct.2013.04.010	120	6	-27.8	DLS	-10.7	DLS	160	DLS	228	DLS	25	DLS	40	DLS	TiO2	?	?	Human	SHSY5Y	Neuroblastoma	Annexin_V/PI	Toxic
Valdiglesias et al., 2013a	Comparative study on effects of two different types of titanium dioxide nanoparticles on human neuronal cells.	doi:10.1016/j.fct.2013.04.010	120	6	-27.8	DLS	-10.7	DLS	160	DLS	228	DLS	25	DLS	40	DLS	TiO2	?	?	Human	SHSY5Y	Neuroblastoma	MTT	Non-Toxic
Valdiglesias et al., 2013a	Comparative study on effects of two different types of titanium dioxide nanoparticles on human neuronal cells.	doi:10.1016/j.fct.2013.04.010	140	6	-27.8	DLS	-10.7	DLS	160	DLS	228	DLS	25	DLS	40	DLS	TiO2	?	?	Human	SHSY5Y	Neuroblastoma	MTT	Non-Toxic
Valdiglesias et al., 2013a	Comparative study on effects of two different types of titanium dioxide nanoparticles on human neuronal cells.	doi:10.1016/j.fct.2013.04.010	150	6	-27.8	DLS	-10.7	DLS	160	DLS	228	DLS	25	DLS	40	DLS	TiO2	?	?	Human	SHSY5Y	Neuroblastoma	Annexin_V/PI	Toxic
Valdiglesias et al., 2013a	Comparative study on effects of two different types of titanium dioxide nanoparticles on human neuronal cells.	doi:10.1016/j.fct.2013.04.010	150	6	-27.8	DLS	-10.7	DLS	160	DLS	228	DLS	25	DLS	40	DLS	TiO2	?	?	Human	SHSY5Y	Neuroblastoma	MTT	Non-Toxic
Valdiglesias et al., 2013a	Comparative study on effects of two different types of titanium dioxide nanoparticles on human neuronal cells.	doi:10.1016/j.fct.2013.04.010	20	24	-27.8	DLS	-10.7	DLS	160	DLS	228	DLS	25	DLS	40	DLS	TiO2	?	?	Human	SHSY5Y	Neuroblastoma	MTT	Non-Toxic
Valdiglesias et al., 2013a	Comparative study on effects of two different types of titanium dioxide nanoparticles on human neuronal cells.	doi:10.1016/j.fct.2013.04.010	40	24	-27.8	DLS	-10.7	DLS	160	DLS	228	DLS	25	DLS	40	DLS	TiO2	?	?	Human	SHSY5Y	Neuroblastoma	MTT	Non-Toxic
Valdiglesias et al., 2013a	Comparative study on effects of two different types of titanium dioxide nanoparticles on human neuronal cells.	doi:10.1016/j.fct.2013.04.010	60	24	-27.8	DLS	-10.7	DLS	160	DLS	228	DLS	25	DLS	40	DLS	TiO2	?	?	Human	SHSY5Y	Neuroblastoma	MTT	Non-Toxic
Valdiglesias et al., 2013a	Comparative study on effects of two different types of titanium dioxide nanoparticles on human neuronal cells.	doi:10.1016/j.fct.2013.04.010	80	24	-27.8	DLS	-10.7	DLS	160	DLS	228	DLS	25	DLS	40	DLS	TiO2	?	?	Human	SHSY5Y	Neuroblastoma	MTT	Non-Toxic
Valdiglesias et al., 2013a	Comparative study on effects of two different types of titanium dioxide nanoparticles on human neuronal cells.	doi:10.1016/j.fct.2013.04.010	100	24	-27.8	DLS	-10.7	DLS	160	DLS	228	DLS	25	DLS	40	DLS	TiO2	?	?	Human	SHSY5Y	Neuroblastoma	MTT	Non-Toxic
Valdiglesias et al., 2013a	Comparative study on effects of two different types of titanium dioxide nanoparticles on human neuronal cells.	doi:10.1016/j.fct.2013.04.010	120	24	-27.8	DLS	-10.7	DLS	160	DLS	228	DLS	25	DLS	40	DLS	TiO2	?	?	Human	SHSY5Y	Neuroblastoma	MTT	Non-Toxic
Valdiglesias et al., 2013a	Comparative study on effects of two different types of titanium dioxide nanoparticles on human neuronal cells.	doi:10.1016/j.fct.2013.04.010	140	24	-27.8	DLS	-10.7	DLS	160	DLS	228	DLS	25	DLS	40	DLS	TiO2	?	?	Human	SHSY5Y	Neuroblastoma	MTT	Non-Toxic
Valdiglesias et al., 2013a	Comparative study on effects of two different types of titanium dioxide nanoparticles on human neuronal cells.	doi:10.1016/j.fct.2013.04.010	150	24	-27.8	DLS	-10.7	DLS	160	DLS	228	DLS	25	DLS	40	DLS	TiO2	?	?	Human	SHSY5Y	Neuroblastoma	MTT	Non-Toxic
Hu et al., 2017	Effects of titanium dioxide nanoparticles exposure on parkinsonism in zebrafish larvae and PC12	doi:10.1016/j.chemosphere.2017.01.063	1	24	?		?	?	149.4	DLS	?	?	33.4	DLS	?	?	TiO2	Spherical	TEM	Rat	PC12	Pheochromocytoma	MTT	Non-Toxic
Hu et al., 2017	Effects of titanium dioxide nanoparticles exposure on parkinsonism in zebrafish larvae and PC12	doi:10.1016/j.chemosphere.2017.01.063	5	24	?	?	?	?	149.4	DLS	?	?	33.4	DLS	?	?	TiO2	Spherical	TEM	Rat	PC12	Pheochromocytoma	MTT	Toxic
Hu et al., 2017	Effects of titanium dioxide nanoparticles exposure on parkinsonism in zebrafish larvae and PC12	doi:10.1016/j.chemosphere.2017.01.063	25	24	?	?	?	?	149.4	DLS	?	?	33.4	DLS	?	?	TiO2	Spherical	TEM	Rat	PC12	Pheochromocytoma	MTT	Toxic
Hu et al., 2017	Effects of titanium dioxide nanoparticles exposure on parkinsonism in zebrafish larvae and PC12	doi:10.1016/j.chemosphere.2017.01.063	125	24	?	?	?	?	149.4	DLS	?	?	33.4	DLS	?	?	TiO2	Spherical	TEM	Rat	PC12	Pheochromocytoma	MTT	Toxic
Wu et al., 2010	Involvement of JNK and P53 activation in G2/ M cell cycle arrest and apoptosis induced by titanium dioxide nanoparticles in neuron cells.	doi:10.1016/j.toxlet.2010.09.009	25	24	?	?	-12.5	EM	?	?	385	DLS	20	TEM	?	?	TiO2	?	?	Rat	PC12	Pheochromocytoma	MTS	Non-Toxic
Wu et al., 2010	Involvement of JNK and P53 activation in G2/ M cell cycle arrest and apoptosis induced by titanium dioxide nanoparticles in neuron cells.	doi:10.1016/j.toxlet.2010.09.009	50	24	?	?	-12.5	EM	?	?	385	DLS	20	TEM	?	?	TiO2	?	?	Rat	PC12	Pheochromocytoma	MTS	Toxic
Wu et al., 2010	Involvement of JNK and P53 activation in G2/ M cell cycle arrest and apoptosis induced by titanium dioxide nanoparticles in neuron cells.	doi:10.1016/j.toxlet.2010.09.009	100	24	?	?	-12.5	EM	?	?	385	DLS	20	TEM	?	?	TiO2	?	?	Rat	PC12	Pheochromocytoma	MTS	Toxic
Wu et al., 2010	Involvement of JNK and P53 activation in G2/ M cell cycle arrest and apoptosis induced by titanium dioxide nanoparticles in neuron cells.	doi:10.1016/j.toxlet.2010.09.009	200	24	?	?	-12.5	EM	?	?	385	DLS	20	TEM	?	?	TiO2	?	?	Rat	PC12	Pheochromocytoma	MTS	Toxic
Wu et al., 2010	Involvement of JNK and P53 activation in G2/ M cell cycle arrest and apoptosis induced by titanium dioxide nanoparticles in neuron cells.	doi:10.1016/j.toxlet.2010.09.009	25	24	?	?	-23.2	EM	?	?	532	DLS	20	TEM	?	?	TiO2	?	?	Rat	PC12	Pheochromocytoma	MTS	Non-Toxic
Wu et al., 2010	Involvement of JNK and P53 activation in G2/ M cell cycle arrest and apoptosis induced by titanium dioxide nanoparticles in neuron cells.	doi:10.1016/j.toxlet.2010.09.009	50	24	?	?	-23.2	EM	?	?	532	DLS	20	TEM	?	?	TiO2	?	?	Rat	PC12	Pheochromocytoma	MTS	Non-Toxic
Wu et al., 2010	Involvement of JNK and P53 activation in G2/ M cell cycle arrest and apoptosis induced by titanium dioxide nanoparticles in neuron cells.	doi:10.1016/j.toxlet.2010.09.009	100	24	?	?	-23.2	EM	?	?	532	DLS	20	TEM	?	?	TiO2	?	?	Rat	PC12	Pheochromocytoma	MTS	Toxic
Wu et al., 2010	Involvement of JNK and P53 activation in G2/ M cell cycle arrest and apoptosis induced by titanium dioxide nanoparticles in neuron cells.	doi:10.1016/j.toxlet.2010.09.009	200	24	?	?	-23.2	EM	?	?	532	DLS	20	TEM	?	?	TiO2	?	?	Rat	PC12	Pheochromocytoma	MTS	Toxic
Liu et al., 2010	Oxidative stress and apoptosis induced by nanosized titanium dioxide in PC12 cells	doi:10.1016/j.tox.2009.11.012	1	6	?	?	?	?	368.1	DLS	?	?	21	TEM	?	?	TiO2	?	?	Rat	PC12	Pheochromocytoma	MTS	Non-Toxic
Liu et al., 2010	Oxidative stress and apoptosis induced by nanosized titanium dioxide in PC12 cells	doi:10.1016/j.tox.2009.11.012	10	6	?	?	?	?	368.1	DLS	?	?	21	TEM	?	?	TiO2	?	?	Rat	PC12	Pheochromocytoma	MTS	Non-Toxic
Liu et al., 2010	Oxidative stress and apoptosis induced by nanosized titanium dioxide in PC12 cells	doi:10.1016/j.tox.2009.11.012	50	6	?	?	?	?	368.1	DLS	?	?	21	TEM	?	?	TiO2	?	?	Rat	PC12	Pheochromocytoma	MTS	Non-Toxic
Liu et al., 2010	Oxidative stress and apoptosis induced by nanosized titanium dioxide in PC12 cells	doi:10.1016/j.tox.2009.11.012	100	6	?	?	?	?	368.1	DLS	?	?	21	TEM	?	?	TiO2	?	?	Rat	PC12	Pheochromocytoma	MTS	Toxic
Liu et al., 2010	Oxidative stress and apoptosis induced by nanosized titanium dioxide in PC12 cells	doi:10.1016/j.tox.2009.11.012	1	12	?	?	?	?	368.1	DLS	?	?	21	TEM	?	?	TiO2	?	?	Rat	PC12	Pheochromocytoma	MTS	Non-Toxic
Liu et al., 2010	Oxidative stress and apoptosis induced by nanosized titanium dioxide in PC12 cells	doi:10.1016/j.tox.2009.11.012	10	12	?	?	?	?	368.1	DLS	?	?	21	TEM	?	?	TiO2	?	?	Rat	PC12	Pheochromocytoma	MTS	Toxic
Liu et al., 2010	Oxidative stress and apoptosis induced by nanosized titanium dioxide in PC12 cells	doi:10.1016/j.tox.2009.11.012	50	12	?	?	?	?	368.1	DLS	?	?	21	TEM	?	?	TiO2	?	?	Rat	PC12	Pheochromocytoma	MTS	Toxic
Liu et al., 2010	Oxidative stress and apoptosis induced by nanosized titanium dioxide in PC12 cells	doi:10.1016/j.tox.2009.11.012	100	12	?	?	?	?	368.1	DLS	?	?	21	TEM	?	?	TiO2	?	?	Rat	PC12	Pheochromocytoma	MTS	Toxic
Liu et al., 2010	Oxidative stress and apoptosis induced by nanosized titanium dioxide in PC12 cells	doi:10.1016/j.tox.2009.11.012	1	24	?	?	?	?	368.1	DLS	?	?	21	TEM	?	?	TiO2	?	?	Rat	PC12	Pheochromocytoma	MTS	Non-Toxic
Liu et al., 2010	Oxidative stress and apoptosis induced by nanosized titanium dioxide in PC12 cells	doi:10.1016/j.tox.2009.11.012	10	24	?	?	?	?	368.1	DLS	?	?	21	TEM	?	?	TiO2	?	?	Rat	PC12	Pheochromocytoma	MTS	Toxic
Liu et al., 2010	Oxidative stress and apoptosis induced by nanosized titanium dioxide in PC12 cells	doi:10.1016/j.tox.2009.11.012	50	24	?	?	?	?	368.1	DLS	?	?	21	TEM	?	?	TiO2	?	?	Rat	PC12	Pheochromocytoma	MTS	Toxic
Liu et al., 2010	Oxidative stress and apoptosis induced by nanosized titanium dioxide in PC12 cells	doi:10.1016/j.tox.2009.11.012	100	24	?	?	?	?	368.1	DLS	?	?	21	TEM	?	?	TiO2	?	?	Rat	PC12	Pheochromocytoma	MTS	Toxic
Liu et al., 2010	Oxidative stress and apoptosis induced by nanosized titanium dioxide in PC12 cells	doi:10.1016/j.tox.2009.11.012	1	48	?	?	?	?	368.1	DLS	?	?	21	TEM	?	?	TiO2	?	?	Rat	PC12	Pheochromocytoma	MTS	Non-Toxic
Liu et al., 2010	Oxidative stress and apoptosis induced by nanosized titanium dioxide in PC12 cells	doi:10.1016/j.tox.2009.11.012	10	48	?	?	?	?	368.1	DLS	?	?	21	TEM	?	?	TiO2	?	?	Rat	PC12	Pheochromocytoma	MTS	Toxic
Liu et al., 2010	Oxidative stress and apoptosis induced by nanosized titanium dioxide in PC12 cells	doi:10.1016/j.tox.2009.11.012	50	48	?	?	?	?	368.1	DLS	?	?	21	TEM	?	?	TiO2	?	?	Rat	PC12	Pheochromocytoma	MTS	Toxic
Liu et al., 2010	Oxidative stress and apoptosis induced by nanosized titanium dioxide in PC12 cells	doi:10.1016/j.tox.2009.11.012	100	48	?	?	?	?	368.1	DLS	?	?	21	TEM	?	?	TiO2	?	?	Rat	PC12	Pheochromocytoma	MTS	Toxic
Liu et al., 2017	Zinc oxide nanoparticles induce toxic responses in human neuroblastoma SHSY5Y cells in a size-dependent manner	doi:10.2147/IJN. S149070.	5	2	14.8	?	?	?	90.8	DLS	?	?	47.1	TEM	32.17	TEM	ZnO	Rod	TEM	Human	SHSY5Y	Neuroblastoma	CCK-8	Non-Toxic
Liu et al., 2017	Zinc oxide nanoparticles induce toxic responses in human neuroblastoma SHSY5Y cells in a size-dependent manner	doi:10.2147/IJN. S149070.	10	2	14.8	?	?	?	90.8	DLS	?	?	47.1	TEM	32.17	TEM	ZnO	Rod	TEM	Human	SHSY5Y	Neuroblastoma	CCK-8	Non-Toxic
Liu et al., 2017	Zinc oxide nanoparticles induce toxic responses in human neuroblastoma SHSY5Y cells in a size-dependent manner	doi:10.2147/IJN. S149070.	20	2	14.8	?	?	?	90.8	DLS	?	?	47.1	TEM	32.17	TEM	ZnO	Rod	TEM	Human	SHSY5Y	Neuroblastoma	CCK-8	Non-Toxic
Liu et al., 2017	Zinc oxide nanoparticles induce toxic responses in human neuroblastoma SHSY5Y cells in a size-dependent manner	doi:10.2147/IJN. S149070.	40	2	14.8	?	?	?	90.8	DLS	?	?	47.1	TEM	32.17	TEM	ZnO	Rod	TEM	Human	SHSY5Y	Neuroblastoma	CCK-8	Non-Toxic
Liu et al., 2017	Zinc oxide nanoparticles induce toxic responses in human neuroblastoma SHSY5Y cells in a size-dependent manner	doi:10.2147/IJN. S149070.	60	2	14.8	?	?	?	90.8	DLS	?	?	47.1	TEM	32.17	TEM	ZnO	Rod	TEM	Human	SHSY5Y	Neuroblastoma	CCK-8	Non-Toxic
Liu et al., 2017	Zinc oxide nanoparticles induce toxic responses in human neuroblastoma SHSY5Y cells in a size-dependent manner	doi:10.2147/IJN. S149070.	80	2	14.8	?	?	?	90.8	DLS	?	?	47.1	TEM	32.17	TEM	ZnO	Rod	TEM	Human	SHSY5Y	Neuroblastoma	CCK-8	Non-Toxic
Liu et al., 2017	Zinc oxide nanoparticles induce toxic responses in human neuroblastoma SHSY5Y cells in a size-dependent manner	doi:10.2147/IJN. S149070.	100	2	14.8	?	?	?	90.8	DLS	?	?	47.1	TEM	32.17	TEM	ZnO	Rod	TEM	Human	SHSY5Y	Neuroblastoma	CCK-8	Non-Toxic
Liu et al., 2017	Zinc oxide nanoparticles induce toxic responses in human neuroblastoma SHSY5Y cells in a size-dependent manner	doi:10.2147/IJN. S149070.	5	6	14.8	?	?	?	90.8	DLS	?	?	47.1	TEM	32.17	TEM	ZnO	Rod	TEM	Human	SHSY5Y	Neuroblastoma	CCK-8	Non-Toxic
Liu et al., 2017	Zinc oxide nanoparticles induce toxic responses in human neuroblastoma SHSY5Y cells in a size-dependent manner	doi:10.2147/IJN. S149070.	10	6	14.8	?	?	?	90.8	DLS	?	?	47.1	TEM	32.17	TEM	ZnO	Rod	TEM	Human	SHSY5Y	Neuroblastoma	CCK-8	Non-Toxic
Liu et al., 2017	Zinc oxide nanoparticles induce toxic responses in human neuroblastoma SHSY5Y cells in a size-dependent manner	doi:10.2147/IJN. S149070.	20	6	14.8	?	?	?	90.8	DLS	?	?	47.1	TEM	32.17	TEM	ZnO	Rod	TEM	Human	SHSY5Y	Neuroblastoma	CCK-8	Non-Toxic
Liu et al., 2017	Zinc oxide nanoparticles induce toxic responses in human neuroblastoma SHSY5Y cells in a size-dependent manner	doi:10.2147/IJN. S149070.	40	6	14.8	?	?	?	90.8	DLS	?	?	47.1	TEM	32.17	TEM	ZnO	Rod	TEM	Human	SHSY5Y	Neuroblastoma	CCK-8	Toxic
Liu et al., 2017	Zinc oxide nanoparticles induce toxic responses in human neuroblastoma SHSY5Y cells in a size-dependent manner	doi:10.2147/IJN. S149070.	60	6	14.8	?	?	?	90.8	DLS	?	?	47.1	TEM	32.17	TEM	ZnO	Rod	TEM	Human	SHSY5Y	Neuroblastoma	CCK-8	Toxic
Liu et al., 2017	Zinc oxide nanoparticles induce toxic responses in human neuroblastoma SHSY5Y cells in a size-dependent manner	doi:10.2147/IJN. S149070.	80	6	14.8	?	?	?	90.8	DLS	?	?	47.1	TEM	32.17	TEM	ZnO	Rod	TEM	Human	SHSY5Y	Neuroblastoma	CCK-8	Toxic
Liu et al., 2017	Zinc oxide nanoparticles induce toxic responses in human neuroblastoma SHSY5Y cells in a size-dependent manner	doi:10.2147/IJN. S149070.	100	6	14.8	?	?	?	90.8	DLS	?	?	47.1	TEM	32.17	TEM	ZnO	Rod	TEM	Human	SHSY5Y	Neuroblastoma	CCK-8	Toxic
Liu et al., 2017	Zinc oxide nanoparticles induce toxic responses in human neuroblastoma SHSY5Y cells in a size-dependent manner	doi:10.2147/IJN. S149070.	5	12	14.8	?	?	?	90.8	DLS	?	?	47.1	TEM	32.17	TEM	ZnO	Rod	TEM	Human	SHSY5Y	Neuroblastoma	CCK-8	Non-Toxic
Liu et al., 2017	Zinc oxide nanoparticles induce toxic responses in human neuroblastoma SHSY5Y cells in a size-dependent manner	doi:10.2147/IJN. S149070.	10	12	14.8	?	?	?	90.8	DLS	?	?	47.1	TEM	32.17	TEM	ZnO	Rod	TEM	Human	SHSY5Y	Neuroblastoma	CCK-8	Non-Toxic
Liu et al., 2017	Zinc oxide nanoparticles induce toxic responses in human neuroblastoma SHSY5Y cells in a size-dependent manner	doi:10.2147/IJN. S149070.	20	12	14.8	?	?	?	90.8	DLS	?	?	47.1	TEM	32.17	TEM	ZnO	Rod	TEM	Human	SHSY5Y	Neuroblastoma	CCK-8	Non-Toxic
Liu et al., 2017	Zinc oxide nanoparticles induce toxic responses in human neuroblastoma SHSY5Y cells in a size-dependent manner	doi:10.2147/IJN. S149070.	40	12	14.8	?	?	?	90.8	DLS	?	?	47.1	TEM	32.17	TEM	ZnO	Rod	TEM	Human	SHSY5Y	Neuroblastoma	CCK-8	Toxic
Liu et al., 2017	Zinc oxide nanoparticles induce toxic responses in human neuroblastoma SHSY5Y cells in a size-dependent manner	doi:10.2147/IJN. S149070.	60	12	14.8	?	?	?	90.8	DLS	?	?	47.1	TEM	32.17	TEM	ZnO	Rod	TEM	Human	SHSY5Y	Neuroblastoma	CCK-8	Toxic
Liu et al., 2017	Zinc oxide nanoparticles induce toxic responses in human neuroblastoma SHSY5Y cells in a size-dependent manner	doi:10.2147/IJN. S149070.	80	12	14.8	?	?	?	90.8	DLS	?	?	47.1	TEM	32.17	TEM	ZnO	Rod	TEM	Human	SHSY5Y	Neuroblastoma	CCK-8	Toxic
Liu et al., 2017	Zinc oxide nanoparticles induce toxic responses in human neuroblastoma SHSY5Y cells in a size-dependent manner	doi:10.2147/IJN. S149070.	100	12	14.8	?	?	?	90.8	DLS	?	?	47.1	TEM	32.17	TEM	ZnO	Rod	TEM	Human	SHSY5Y	Neuroblastoma	CCK-8	Toxic
Liu et al., 2017	Zinc oxide nanoparticles induce toxic responses in human neuroblastoma SHSY5Y cells in a size-dependent manner	doi:10.2147/IJN. S149070.	5	24	14.8	?	?	?	90.8	DLS	?	?	47.1	TEM	32.17	TEM	ZnO	Rod	TEM	Human	SHSY5Y	Neuroblastoma	CCK-8	Non-Toxic
Liu et al., 2017	Zinc oxide nanoparticles induce toxic responses in human neuroblastoma SHSY5Y cells in a size-dependent manner	doi:10.2147/IJN. S149070.	10	24	14.8	?	?	?	90.8	DLS	?	?	47.1	TEM	32.17	TEM	ZnO	Rod	TEM	Human	SHSY5Y	Neuroblastoma	CCK-8	Non-Toxic
Liu et al., 2017	Zinc oxide nanoparticles induce toxic responses in human neuroblastoma SHSY5Y cells in a size-dependent manner	doi:10.2147/IJN. S149070.	20	24	14.8	?	?	?	90.8	DLS	?	?	47.1	TEM	32.17	TEM	ZnO	Rod	TEM	Human	SHSY5Y	Neuroblastoma	CCK-8	Non-Toxic
Liu et al., 2017	Zinc oxide nanoparticles induce toxic responses in human neuroblastoma SHSY5Y cells in a size-dependent manner	doi:10.2147/IJN. S149070.	40	24	14.8	?	?	?	90.8	DLS	?	?	47.1	TEM	32.17	TEM	ZnO	Rod	TEM	Human	SHSY5Y	Neuroblastoma	CCK-8	Toxic
Liu et al., 2017	Zinc oxide nanoparticles induce toxic responses in human neuroblastoma SHSY5Y cells in a size-dependent manner	doi:10.2147/IJN. S149070.	60	24	14.8	?	?	?	90.8	DLS	?	?	47.1	TEM	32.17	TEM	ZnO	Rod	TEM	Human	SHSY5Y	Neuroblastoma	CCK-8	Toxic
Liu et al., 2017	Zinc oxide nanoparticles induce toxic responses in human neuroblastoma SHSY5Y cells in a size-dependent manner	doi:10.2147/IJN. S149070.	80	24	14.8	?	?	?	90.8	DLS	?	?	47.1	TEM	32.17	TEM	ZnO	Rod	TEM	Human	SHSY5Y	Neuroblastoma	CCK-8	Toxic
Liu et al., 2017	Zinc oxide nanoparticles induce toxic responses in human neuroblastoma SHSY5Y cells in a size-dependent manner	doi:10.2147/IJN. S149070.	100	24	14.8	?	?	?	90.8	DLS	?	?	47.1	TEM	32.17	TEM	ZnO	Rod	TEM	Human	SHSY5Y	Neuroblastoma	CCK-8	Toxic
Liu et al., 2017	Zinc oxide nanoparticles induce toxic responses in human neuroblastoma SHSY5Y cells in a size-dependent manner	doi:10.2147/IJN. S149070.	5	2	15.3	?	?	?	49.4	DLS	?	?	18.5	TEM	17.03	TEM	ZnO	Rod	TEM	Human	SHSY5Y	Neuroblastoma	CCK-8	Non-Toxic
Liu et al., 2017	Zinc oxide nanoparticles induce toxic responses in human neuroblastoma SHSY5Y cells in a size-dependent manner	doi:10.2147/IJN. S149070.	10	2	15.3	?	?	?	49.4	DLS	?	?	18.5	TEM	17.03	TEM	ZnO	Rod	TEM	Human	SHSY5Y	Neuroblastoma	CCK-8	Non-Toxic
Liu et al., 2017	Zinc oxide nanoparticles induce toxic responses in human neuroblastoma SHSY5Y cells in a size-dependent manner	doi:10.2147/IJN. S149070.	20	2	15.3	?	?	?	49.4	DLS	?	?	18.5	TEM	17.03	TEM	ZnO	Rod	TEM	Human	SHSY5Y	Neuroblastoma	CCK-8	Non-Toxic
Liu et al., 2017	Zinc oxide nanoparticles induce toxic responses in human neuroblastoma SHSY5Y cells in a size-dependent manner	doi:10.2147/IJN. S149070.	40	2	15.3	?	?	?	49.4	DLS	?	?	18.5	TEM	17.03	TEM	ZnO	Rod	TEM	Human	SHSY5Y	Neuroblastoma	CCK-8	Non-Toxic
Liu et al., 2017	Zinc oxide nanoparticles induce toxic responses in human neuroblastoma SHSY5Y cells in a size-dependent manner	doi:10.2147/IJN. S149070.	60	2	15.3	?	?	?	49.4	DLS	?	?	18.5	TEM	17.03	TEM	ZnO	Rod	TEM	Human	SHSY5Y	Neuroblastoma	CCK-8	Non-Toxic
Liu et al., 2017	Zinc oxide nanoparticles induce toxic responses in human neuroblastoma SHSY5Y cells in a size-dependent manner	doi:10.2147/IJN. S149070.	80	2	15.3	?	?	?	49.4	DLS	?	?	18.5	TEM	17.03	TEM	ZnO	Rod	TEM	Human	SHSY5Y	Neuroblastoma	CCK-8	Non-Toxic
Liu et al., 2017	Zinc oxide nanoparticles induce toxic responses in human neuroblastoma SHSY5Y cells in a size-dependent manner	doi:10.2147/IJN. S149070.	100	2	15.3	?	?	?	49.4	DLS	?	?	18.5	TEM	17.03	TEM	ZnO	Rod	TEM	Human	SHSY5Y	Neuroblastoma	CCK-8	Toxic
Liu et al., 2017	Zinc oxide nanoparticles induce toxic responses in human neuroblastoma SHSY5Y cells in a size-dependent manner	doi:10.2147/IJN. S149070.	5	6	15.3	?	?	?	49.4	DLS	?	?	18.5	TEM	17.03	TEM	ZnO	Rod	TEM	Human	SHSY5Y	Neuroblastoma	CCK-8	Non-Toxic
Liu et al., 2017	Zinc oxide nanoparticles induce toxic responses in human neuroblastoma SHSY5Y cells in a size-dependent manner	doi:10.2147/IJN. S149070.	10	6	15.3	?	?	?	49.4	DLS	?	?	18.5	TEM	17.03	TEM	ZnO	Rod	TEM	Human	SHSY5Y	Neuroblastoma	CCK-8	Non-Toxic
Liu et al., 2017	Zinc oxide nanoparticles induce toxic responses in human neuroblastoma SHSY5Y cells in a size-dependent manner	doi:10.2147/IJN. S149070.	20	6	15.3	?	?	?	49.4	DLS	?	?	18.5	TEM	17.03	TEM	ZnO	Rod	TEM	Human	SHSY5Y	Neuroblastoma	CCK-8	Non-Toxic
Liu et al., 2017	Zinc oxide nanoparticles induce toxic responses in human neuroblastoma SHSY5Y cells in a size-dependent manner	doi:10.2147/IJN. S149070.	40	6	15.3	?	?	?	49.4	DLS	?	?	18.5	TEM	17.03	TEM	ZnO	Rod	TEM	Human	SHSY5Y	Neuroblastoma	CCK-8	Non-Toxic
Liu et al., 2017	Zinc oxide nanoparticles induce toxic responses in human neuroblastoma SHSY5Y cells in a size-dependent manner	doi:10.2147/IJN. S149070.	60	6	15.3	?	?	?	49.4	DLS	?	?	18.5	TEM	17.03	TEM	ZnO	Rod	TEM	Human	SHSY5Y	Neuroblastoma	CCK-8	Toxic
Liu et al., 2017	Zinc oxide nanoparticles induce toxic responses in human neuroblastoma SHSY5Y cells in a size-dependent manner	doi:10.2147/IJN. S149070.	80	6	15.3	?	?	?	49.4	DLS	?	?	18.5	TEM	17.03	TEM	ZnO	Rod	TEM	Human	SHSY5Y	Neuroblastoma	CCK-8	Toxic
Liu et al., 2017	Zinc oxide nanoparticles induce toxic responses in human neuroblastoma SHSY5Y cells in a size-dependent manner	doi:10.2147/IJN. S149070.	100	6	15.3	?	?	?	49.4	DLS	?	?	18.5	TEM	17.03	TEM	ZnO	Rod	TEM	Human	SHSY5Y	Neuroblastoma	CCK-8	Toxic
Liu et al., 2017	Zinc oxide nanoparticles induce toxic responses in human neuroblastoma SHSY5Y cells in a size-dependent manner	doi:10.2147/IJN. S149070.	5	12	15.3	?	?	?	49.4	DLS	?	?	18.5	TEM	17.03	TEM	ZnO	Rod	TEM	Human	SHSY5Y	Neuroblastoma	CCK-8	Toxic
Liu et al., 2017	Zinc oxide nanoparticles induce toxic responses in human neuroblastoma SHSY5Y cells in a size-dependent manner	doi:10.2147/IJN. S149070.	10	12	15.3	?	?	?	49.4	DLS	?	?	18.5	TEM	17.03	TEM	ZnO	Rod	TEM	Human	SHSY5Y	Neuroblastoma	CCK-8	Toxic
Liu et al., 2017	Zinc oxide nanoparticles induce toxic responses in human neuroblastoma SHSY5Y cells in a size-dependent manner	doi:10.2147/IJN. S149070.	20	12	15.3	?	?	?	49.4	DLS	?	?	18.5	TEM	17.03	TEM	ZnO	Rod	TEM	Human	SHSY5Y	Neuroblastoma	CCK-8	Toxic
Liu et al., 2017	Zinc oxide nanoparticles induce toxic responses in human neuroblastoma SHSY5Y cells in a size-dependent manner	doi:10.2147/IJN. S149070.	40	12	15.3	?	?	?	49.4	DLS	?	?	18.5	TEM	17.03	TEM	ZnO	Rod	TEM	Human	SHSY5Y	Neuroblastoma	CCK-8	Toxic
Liu et al., 2017	Zinc oxide nanoparticles induce toxic responses in human neuroblastoma SHSY5Y cells in a size-dependent manner	doi:10.2147/IJN. S149070.	60	12	15.3	?	?	?	49.4	DLS	?	?	18.5	TEM	17.03	TEM	ZnO	Rod	TEM	Human	SHSY5Y	Neuroblastoma	CCK-8	Toxic
Liu et al., 2017	Zinc oxide nanoparticles induce toxic responses in human neuroblastoma SHSY5Y cells in a size-dependent manner	doi:10.2147/IJN. S149070.	80	12	15.3	?	?	?	49.4	DLS	?	?	18.5	TEM	17.03	TEM	ZnO	Rod	TEM	Human	SHSY5Y	Neuroblastoma	CCK-8	Toxic
Liu et al., 2017	Zinc oxide nanoparticles induce toxic responses in human neuroblastoma SHSY5Y cells in a size-dependent manner	doi:10.2147/IJN. S149070.	100	12	15.3	?	?	?	49.4	DLS	?	?	18.5	TEM	17.03	TEM	ZnO	Rod	TEM	Human	SHSY5Y	Neuroblastoma	CCK-8	Toxic
Liu et al., 2017	Zinc oxide nanoparticles induce toxic responses in human neuroblastoma SHSY5Y cells in a size-dependent manner	doi:10.2147/IJN. S149070.	5	24	15.3	?	?	?	49.4	DLS	?	?	18.5	TEM	17.03	TEM	ZnO	Rod	TEM	Human	SHSY5Y	Neuroblastoma	CCK-8	Toxic
Liu et al., 2017	Zinc oxide nanoparticles induce toxic responses in human neuroblastoma SHSY5Y cells in a size-dependent manner	doi:10.2147/IJN. S149070.	10	24	15.3	?	?	?	49.4	DLS	?	?	18.5	TEM	17.03	TEM	ZnO	Rod	TEM	Human	SHSY5Y	Neuroblastoma	CCK-8	Toxic
Liu et al., 2017	Zinc oxide nanoparticles induce toxic responses in human neuroblastoma SHSY5Y cells in a size-dependent manner	doi:10.2147/IJN. S149070.	20	24	15.3	?	?	?	49.4	DLS	?	?	18.5	TEM	17.03	TEM	ZnO	Rod	TEM	Human	SHSY5Y	Neuroblastoma	CCK-8	Toxic
Liu et al., 2017	Zinc oxide nanoparticles induce toxic responses in human neuroblastoma SHSY5Y cells in a size-dependent manner	doi:10.2147/IJN. S149070.	40	24	15.3	?	?	?	49.4	DLS	?	?	18.5	TEM	17.03	TEM	ZnO	Rod	TEM	Human	SHSY5Y	Neuroblastoma	CCK-8	Toxic
Liu et al., 2017	Zinc oxide nanoparticles induce toxic responses in human neuroblastoma SHSY5Y cells in a size-dependent manner	doi:10.2147/IJN. S149070.	60	24	15.3	?	?	?	49.4	DLS	?	?	18.5	TEM	17.03	TEM	ZnO	Rod	TEM	Human	SHSY5Y	Neuroblastoma	CCK-8	Toxic
Liu et al., 2017	Zinc oxide nanoparticles induce toxic responses in human neuroblastoma SHSY5Y cells in a size-dependent manner	doi:10.2147/IJN. S149070.	80	24	15.3	?	?	?	49.4	DLS	?	?	18.5	TEM	17.03	TEM	ZnO	Rod	TEM	Human	SHSY5Y	Neuroblastoma	CCK-8	Toxic
Liu et al., 2017	Zinc oxide nanoparticles induce toxic responses in human neuroblastoma SHSY5Y cells in a size-dependent manner	doi:10.2147/IJN. S149070.	100	24	15.3	?	?	?	49.4	DLS	?	?	18.5	TEM	17.03	TEM	ZnO	Rod	TEM	Human	SHSY5Y	Neuroblastoma	CCK-8	Toxic
Liu et al., 2017	Zinc oxide nanoparticles induce toxic responses in human neuroblastoma SHSY5Y cells in a size-dependent manner	doi:10.2147/IJN. S149070.	20	5	15.3	?	?	?	90.8	DLS	?	?	47.1	TEM	32.17	TEM	ZnO	Rod	TEM	Human	SHSY5Y	Neuroblastoma	Annexin_V/PI	Toxic
Liu et al., 2017	Zinc oxide nanoparticles induce toxic responses in human neuroblastoma SHSY5Y cells in a size-dependent manner	doi:10.2147/IJN. S149070.	40	5	15.3	?	?	?	90.8	DLS	?	?	47.1	TEM	32.17	TEM	ZnO	Rod	TEM	Human	SHSY5Y	Neuroblastoma	Annexin_V/PI	Toxic
Liu et al., 2017	Zinc oxide nanoparticles induce toxic responses in human neuroblastoma SHSY5Y cells in a size-dependent manner	doi:10.2147/IJN. S149070.	60	5	15.3	?	?	?	90.8	DLS	?	?	47.1	TEM	32.17	TEM	ZnO	Rod	TEM	Human	SHSY5Y	Neuroblastoma	Annexin_V/PI	Toxic
Liu et al., 2017	Zinc oxide nanoparticles induce toxic responses in human neuroblastoma SHSY5Y cells in a size-dependent manner	doi:10.2147/IJN. S149070.	20	5	15.3	?	?	?	49.4	DLS	?	?	18.5	TEM	17.03	TEM	ZnO	Rod	TEM	Human	SHSY5Y	Neuroblastoma	Annexin_V/PI	Toxic
Liu et al., 2017	Zinc oxide nanoparticles induce toxic responses in human neuroblastoma SHSY5Y cells in a size-dependent manner	doi:10.2147/IJN. S149070.	40	5	15.3	?	?	?	49.4	DLS	?	?	18.5	TEM	17.03	TEM	ZnO	Rod	TEM	Human	SHSY5Y	Neuroblastoma	Annexin_V/PI	Toxic
Liu et al., 2017	Zinc oxide nanoparticles induce toxic responses in human neuroblastoma SHSY5Y cells in a size-dependent manner	doi:10.2147/IJN. S149070.	60	5	15.3	?	?	?	49.4	DLS	?	?	18.5	TEM	17.03	TEM	ZnO	Rod	TEM	Human	SHSY5Y	Neuroblastoma	Annexin_V/PI	Toxic
Valdiglesias et al., 2013b	Neuronal cytotoxicity and genotoxicity induced by zinc oxide nanoparticles	doi:10.1016/j.envint.2013.02.013	10	3	-8.23	DLS	-11.7	DLS	243.7	DLS	273.4	DLS	100	DLS	20	DLS	ZnO	?	?	Human	SHSY5Y	Neuroblastoma	MTT	Non-Toxic
Valdiglesias et al., 2013b	Neuronal cytotoxicity and genotoxicity induced by zinc oxide nanoparticles	doi:10.1016/j.envint.2013.02.013	20	3	-8.23	DLS	-11.7	DLS	243.7	DLS	273.4	DLS	100	DLS	20	DLS	ZnO	?	?	Human	SHSY5Y	Neuroblastoma	MTT	Non-Toxic
Valdiglesias et al., 2013b	Neuronal cytotoxicity and genotoxicity induced by zinc oxide nanoparticles	doi:10.1016/j.envint.2013.02.013	30	3	-8.23	DLS	-11.7	DLS	243.7	DLS	273.4	DLS	100	DLS	20	DLS	ZnO	?	?	Human	SHSY5Y	Neuroblastoma	MTT	Non-Toxic
Valdiglesias et al., 2013b	Neuronal cytotoxicity and genotoxicity induced by zinc oxide nanoparticles	doi:10.1016/j.envint.2013.02.013	40	3	-8.23	DLS	-11.7	DLS	243.7	DLS	273.4	DLS	100	DLS	20	DLS	ZnO	?	?	Human	SHSY5Y	Neuroblastoma	MTT	Toxic
Valdiglesias et al., 2013b	Neuronal cytotoxicity and genotoxicity induced by zinc oxide nanoparticles	doi:10.1016/j.envint.2013.02.013	50	3	-8.23	DLS	-11.7	DLS	243.7	DLS	273.4	DLS	100	DLS	20	DLS	ZnO	?	?	Human	SHSY5Y	Neuroblastoma	MTT	Toxic
Valdiglesias et al., 2013b	Neuronal cytotoxicity and genotoxicity induced by zinc oxide nanoparticles	doi:10.1016/j.envint.2013.02.013	60	3	-8.23	DLS	-11.7	DLS	243.7	DLS	273.4	DLS	100	DLS	20	DLS	ZnO	?	?	Human	SHSY5Y	Neuroblastoma	MTT	Toxic
Valdiglesias et al., 2013b	Neuronal cytotoxicity and genotoxicity induced by zinc oxide nanoparticles	doi:10.1016/j.envint.2013.02.013	70	3	-8.23	DLS	-11.7	DLS	243.7	DLS	273.4	DLS	100	DLS	20	DLS	ZnO	?	?	Human	SHSY5Y	Neuroblastoma	MTT	Toxic
Valdiglesias et al., 2013b	Neuronal cytotoxicity and genotoxicity induced by zinc oxide nanoparticles	doi:10.1016/j.envint.2013.02.013	80	3	-8.23	DLS	-11.7	DLS	243.7	DLS	273.4	DLS	100	DLS	20	DLS	ZnO	?	?	Human	SHSY5Y	Neuroblastoma	MTT	Toxic
Valdiglesias et al., 2013b	Neuronal cytotoxicity and genotoxicity induced by zinc oxide nanoparticles	doi:10.1016/j.envint.2013.02.013	10	6	-8.23	DLS	-11.7	DLS	243.7	DLS	273.4	DLS	100	DLS	20	DLS	ZnO	?	?	Human	SHSY5Y	Neuroblastoma	MTT	Non-Toxic
Valdiglesias et al., 2013b	Neuronal cytotoxicity and genotoxicity induced by zinc oxide nanoparticles	doi:10.1016/j.envint.2013.02.013	20	6	-8.23	DLS	-11.7	DLS	243.7	DLS	273.4	DLS	100	DLS	20	DLS	ZnO	?	?	Human	SHSY5Y	Neuroblastoma	MTT	Non-Toxic
Valdiglesias et al., 2013b	Neuronal cytotoxicity and genotoxicity induced by zinc oxide nanoparticles	doi:10.1016/j.envint.2013.02.013	30	6	-8.23	DLS	-11.7	DLS	243.7	DLS	273.4	DLS	100	DLS	20	DLS	ZnO	?	?	Human	SHSY5Y	Neuroblastoma	MTT	Toxic
Valdiglesias et al., 2013b	Neuronal cytotoxicity and genotoxicity induced by zinc oxide nanoparticles	doi:10.1016/j.envint.2013.02.013	40	6	-8.23	DLS	-11.7	DLS	243.7	DLS	273.4	DLS	100	DLS	20	DLS	ZnO	?	?	Human	SHSY5Y	Neuroblastoma	MTT	Toxic
Valdiglesias et al., 2013b	Neuronal cytotoxicity and genotoxicity induced by zinc oxide nanoparticles	doi:10.1016/j.envint.2013.02.013	50	6	-8.23	DLS	-11.7	DLS	243.7	DLS	273.4	DLS	100	DLS	20	DLS	ZnO	?	?	Human	SHSY5Y	Neuroblastoma	MTT	Toxic
Valdiglesias et al., 2013b	Neuronal cytotoxicity and genotoxicity induced by zinc oxide nanoparticles	doi:10.1016/j.envint.2013.02.013	60	6	-8.23	DLS	-11.7	DLS	243.7	DLS	273.4	DLS	100	DLS	20	DLS	ZnO	?	?	Human	SHSY5Y	Neuroblastoma	MTT	Toxic
Valdiglesias et al., 2013b	Neuronal cytotoxicity and genotoxicity induced by zinc oxide nanoparticles	doi:10.1016/j.envint.2013.02.013	70	6	-8.23	DLS	-11.7	DLS	243.7	DLS	273.4	DLS	100	DLS	20	DLS	ZnO	?	?	Human	SHSY5Y	Neuroblastoma	MTT	Toxic
Valdiglesias et al., 2013b	Neuronal cytotoxicity and genotoxicity induced by zinc oxide nanoparticles	doi:10.1016/j.envint.2013.02.013	80	6	-8.23	DLS	-11.7	DLS	243.7	DLS	273.4	DLS	100	DLS	20	DLS	ZnO	?	?	Human	SHSY5Y	Neuroblastoma	MTT	Toxic
Valdiglesias et al., 2013b	Neuronal cytotoxicity and genotoxicity induced by zinc oxide nanoparticles	doi:10.1016/j.envint.2013.02.013	10	24	-8.23	DLS	-11.7	DLS	243.7	DLS	273.4	DLS	100	DLS	20	DLS	ZnO	?	?	Human	SHSY5Y	Neuroblastoma	MTT	Non-Toxic
Valdiglesias et al., 2013b	Neuronal cytotoxicity and genotoxicity induced by zinc oxide nanoparticles	doi:10.1016/j.envint.2013.02.013	20	24	-8.23	DLS	-11.7	DLS	243.7	DLS	273.4	DLS	100	DLS	20	DLS	ZnO	?	?	Human	SHSY5Y	Neuroblastoma	MTT	Non-Toxic
Valdiglesias et al., 2013b	Neuronal cytotoxicity and genotoxicity induced by zinc oxide nanoparticles	doi:10.1016/j.envint.2013.02.013	30	24	-8.23	DLS	-11.7	DLS	243.7	DLS	273.4	DLS	100	DLS	20	DLS	ZnO	?	?	Human	SHSY5Y	Neuroblastoma	MTT	Toxic
Valdiglesias et al., 2013b	Neuronal cytotoxicity and genotoxicity induced by zinc oxide nanoparticles	doi:10.1016/j.envint.2013.02.013	40	24	-8.23	DLS	-11.7	DLS	243.7	DLS	273.4	DLS	100	DLS	20	DLS	ZnO	?	?	Human	SHSY5Y	Neuroblastoma	MTT	Toxic
Valdiglesias et al., 2013b	Neuronal cytotoxicity and genotoxicity induced by zinc oxide nanoparticles	doi:10.1016/j.envint.2013.02.013	50	24	-8.23	DLS	-11.7	DLS	243.7	DLS	273.4	DLS	100	DLS	20	DLS	ZnO	?	?	Human	SHSY5Y	Neuroblastoma	MTT	Toxic
Valdiglesias et al., 2013b	Neuronal cytotoxicity and genotoxicity induced by zinc oxide nanoparticles	doi:10.1016/j.envint.2013.02.013	60	24	-8.23	DLS	-11.7	DLS	243.7	DLS	273.4	DLS	100	DLS	20	DLS	ZnO	?	?	Human	SHSY5Y	Neuroblastoma	MTT	Toxic
Valdiglesias et al., 2013b	Neuronal cytotoxicity and genotoxicity induced by zinc oxide nanoparticles	doi:10.1016/j.envint.2013.02.013	70	24	-8.23	DLS	-11.7	DLS	243.7	DLS	273.4	DLS	100	DLS	20	DLS	ZnO	?	?	Human	SHSY5Y	Neuroblastoma	MTT	Toxic
Valdiglesias et al., 2013b	Neuronal cytotoxicity and genotoxicity induced by zinc oxide nanoparticles	doi:10.1016/j.envint.2013.02.013	80	24	-8.23	DLS	-11.7	DLS	243.7	DLS	273.4	DLS	100	DLS	20	DLS	ZnO	?	?	Human	SHSY5Y	Neuroblastoma	MTT	Toxic
Valdiglesias et al., 2013b	Neuronal cytotoxicity and genotoxicity induced by zinc oxide nanoparticles	doi:10.1016/j.envint.2013.02.013	10	48	-8.23	DLS	-11.7	DLS	243.7	DLS	273.4	DLS	100	DLS	20	DLS	ZnO	?	?	Human	SHSY5Y	Neuroblastoma	MTT	Non-Toxic
Valdiglesias et al., 2013b	Neuronal cytotoxicity and genotoxicity induced by zinc oxide nanoparticles	doi:10.1016/j.envint.2013.02.013	20	48	-8.23	DLS	-11.7	DLS	243.7	DLS	273.4	DLS	100	DLS	20	DLS	ZnO	?	?	Human	SHSY5Y	Neuroblastoma	MTT	Non-Toxic
Valdiglesias et al., 2013b	Neuronal cytotoxicity and genotoxicity induced by zinc oxide nanoparticles	doi:10.1016/j.envint.2013.02.013	30	48	-8.23	DLS	-11.7	DLS	243.7	DLS	273.4	DLS	100	DLS	20	DLS	ZnO	?	?	Human	SHSY5Y	Neuroblastoma	MTT	Toxic
Valdiglesias et al., 2013b	Neuronal cytotoxicity and genotoxicity induced by zinc oxide nanoparticles	doi:10.1016/j.envint.2013.02.013	40	48	-8.23	DLS	-11.7	DLS	243.7	DLS	273.4	DLS	100	DLS	20	DLS	ZnO	?	?	Human	SHSY5Y	Neuroblastoma	MTT	Toxic
Valdiglesias et al., 2013b	Neuronal cytotoxicity and genotoxicity induced by zinc oxide nanoparticles	doi:10.1016/j.envint.2013.02.013	50	48	-8.23	DLS	-11.7	DLS	243.7	DLS	273.4	DLS	100	DLS	20	DLS	ZnO	?	?	Human	SHSY5Y	Neuroblastoma	MTT	Toxic
Valdiglesias et al., 2013b	Neuronal cytotoxicity and genotoxicity induced by zinc oxide nanoparticles	doi:10.1016/j.envint.2013.02.013	60	48	-8.23	DLS	-11.7	DLS	243.7	DLS	273.4	DLS	100	DLS	20	DLS	ZnO	?	?	Human	SHSY5Y	Neuroblastoma	MTT	Toxic
Valdiglesias et al., 2013b	Neuronal cytotoxicity and genotoxicity induced by zinc oxide nanoparticles	doi:10.1016/j.envint.2013.02.013	70	48	-8.23	DLS	-11.7	DLS	243.7	DLS	273.4	DLS	100	DLS	20	DLS	ZnO	?	?	Human	SHSY5Y	Neuroblastoma	MTT	Toxic
Valdiglesias et al., 2013b	Neuronal cytotoxicity and genotoxicity induced by zinc oxide nanoparticles	doi:10.1016/j.envint.2013.02.013	80	48	-8.23	DLS	-11.7	DLS	243.7	DLS	273.4	DLS	100	DLS	20	DLS	ZnO	?	?	Human	SHSY5Y	Neuroblastoma	MTT	Toxic
Yin et al., 2012	Cytotoxic effects of ZnO hierarchical architectures on RSC96 Schwann cells	doi:10.1186/1556-276X-7-439	4	6	?	?	?	?	?	?	?	?	35	SEM	?	?	ZnO	Spherical	SEM	Rat	RSC96	Schwann	MTT	Non-Toxic
Yin et al., 2012	Cytotoxic effects of ZnO hierarchical architectures on RSC96 Schwann cells	doi:10.1186/1556-276X-7-439	8	6	?	?	?	?	?	?	?	?	35	SEM	?	?	ZnO	Spherical	SEM	Rat	RSC96	Schwann	MTT	Non-Toxic
Yin et al., 2012	Cytotoxic effects of ZnO hierarchical architectures on RSC96 Schwann cells	doi:10.1186/1556-276X-7-439	40	6	?	?	?	?	?	?	?	?	35	SEM	?	?	ZnO	Spherical	SEM	Rat	RSC96	Schwann	MTT	Non-Toxic
Yin et al., 2012	Cytotoxic effects of ZnO hierarchical architectures on RSC96 Schwann cells	doi:10.1186/1556-276X-7-439	80	6	?	?	?	?	?	?	?	?	35	SEM	?	?	ZnO	Spherical	SEM	Rat	RSC96	Schwann	MTT	Toxic
Yin et al., 2012	Cytotoxic effects of ZnO hierarchical architectures on RSC96 Schwann cells	doi:10.1186/1556-276X-7-439	400	6	?	?	?	?	?	?	?	?	35	SEM	?	?	ZnO	Spherical	SEM	Rat	RSC96	Schwann	MTT	Toxic
Yin et al., 2012	Cytotoxic effects of ZnO hierarchical architectures on RSC96 Schwann cells	doi:10.1186/1556-276X-7-439	4	12	?	?	?	?	?	?	?	?	35	SEM	?	?	ZnO	Spherical	SEM	Rat	RSC96	Schwann	MTT	Non-Toxic
Yin et al., 2012	Cytotoxic effects of ZnO hierarchical architectures on RSC96 Schwann cells	doi:10.1186/1556-276X-7-439	8	12	?	?	?	?	?	?	?	?	35	SEM	?	?	ZnO	Spherical	SEM	Rat	RSC96	Schwann	MTT	Non-Toxic
Yin et al., 2012	Cytotoxic effects of ZnO hierarchical architectures on RSC96 Schwann cells	doi:10.1186/1556-276X-7-439	40	12	?	?	?	?	?	?	?	?	35	SEM	?	?	ZnO	Spherical	SEM	Rat	RSC96	Schwann	MTT	Non-Toxic
Yin et al., 2012	Cytotoxic effects of ZnO hierarchical architectures on RSC96 Schwann cells	doi:10.1186/1556-276X-7-439	80	12	?	?	?	?	?	?	?	?	35	SEM	?	?	ZnO	Spherical	SEM	Rat	RSC96	Schwann	MTT	Toxic
Yin et al., 2012	Cytotoxic effects of ZnO hierarchical architectures on RSC96 Schwann cells	doi:10.1186/1556-276X-7-439	400	12	?	?	?	?	?	?	?	?	35	SEM	?	?	ZnO	Spherical	SEM	Rat	RSC96	Schwann	MTT	Toxic
Yin et al., 2012	Cytotoxic effects of ZnO hierarchical architectures on RSC96 Schwann cells	doi:10.1186/1556-276X-7-439	4	24	?	?	?	?	?	?	?	?	35	SEM	?	?	ZnO	Spherical	SEM	Rat	RSC96	Schwann	MTT	Non-Toxic
Yin et al., 2012	Cytotoxic effects of ZnO hierarchical architectures on RSC96 Schwann cells	doi:10.1186/1556-276X-7-439	8	24	?	?	?	?	?	?	?	?	35	SEM	?	?	ZnO	Spherical	SEM	Rat	RSC96	Schwann	MTT	Non-Toxic
Yin et al., 2012	Cytotoxic effects of ZnO hierarchical architectures on RSC96 Schwann cells	doi:10.1186/1556-276X-7-439	40	24	?	?	?	?	?	?	?	?	35	SEM	?	?	ZnO	Spherical	SEM	Rat	RSC96	Schwann	MTT	Toxic
Yin et al., 2012	Cytotoxic effects of ZnO hierarchical architectures on RSC96 Schwann cells	doi:10.1186/1556-276X-7-439	80	24	?	?	?	?	?	?	?	?	35	SEM	?	?	ZnO	Spherical	SEM	Rat	RSC96	Schwann	MTT	Toxic
Yin et al., 2012	Cytotoxic effects of ZnO hierarchical architectures on RSC96 Schwann cells	doi:10.1186/1556-276X-7-439	400	24	?	?	?	?	?	?	?	?	35	SEM	?	?	ZnO	Spherical	SEM	Rat	RSC96	Schwann	MTT	Toxic
Yin et al., 2012	Cytotoxic effects of ZnO hierarchical architectures on RSC96 Schwann cells	doi:10.1186/1556-276X-7-439	4	48	?	?	?	?	?	?	?	?	35	SEM	?	?	ZnO	Spherical	SEM	Rat	RSC96	Schwann	MTT	Non-Toxic
Yin et al., 2012	Cytotoxic effects of ZnO hierarchical architectures on RSC96 Schwann cells	doi:10.1186/1556-276X-7-439	8	48	?	?	?	?	?	?	?	?	35	SEM	?	?	ZnO	Spherical	SEM	Rat	RSC96	Schwann	MTT	Non-Toxic
Yin et al., 2012	Cytotoxic effects of ZnO hierarchical architectures on RSC96 Schwann cells	doi:10.1186/1556-276X-7-439	40	48	?	?	?	?	?	?	?	?	35	SEM	?	?	ZnO	Spherical	SEM	Rat	RSC96	Schwann	MTT	Non-Toxic
Yin et al., 2012	Cytotoxic effects of ZnO hierarchical architectures on RSC96 Schwann cells	doi:10.1186/1556-276X-7-439	80	48	?	?	?	?	?	?	?	?	35	SEM	?	?	ZnO	Spherical	SEM	Rat	RSC96	Schwann	MTT	Toxic
Yin et al., 2012	Cytotoxic effects of ZnO hierarchical architectures on RSC96 Schwann cells	doi:10.1186/1556-276X-7-439	400	48	?	?	?	?	?	?	?	?	35	SEM	?	?	ZnO	Spherical	SEM	Rat	RSC96	Schwann	MTT	Toxic

## Sheet: Rel
Column1	Column2	Column3	Column4	Column5	Column6	Column7	Column8	Column9	Column10	Column11	Column12	Column13
@relation 'Reliability_DOSE FIXED AA'
@attribute Dose numeric
@attribute Time numeric
@attribute ZETA_W_NEW numeric
@attribute HYDRO_W_NEW numeric
@attribute Size numeric
@attribute SSA numeric
@attribute NP {Au	FeO	MnO	'Carbon NP'	CdO	Ag	Al2O3	CuO	ZnO}
@attribute Shape {Spherical	Oval}
@attribute C_Origin {Mouse	Human}
@attribute C_name {PC12	T98G	N2a	HCMEC/D3	SHSY5Y	H4}
@attribute C_Type {Pheochromocytoma	Glioblastoma	Neuroblastoma	Mesencephalic	neuroglioma}
@attribute Assay {MTT	LDH	Live/Dead	Caspase_3/7	MTS	AlamarBlue	CellTiter?Glo	'Trypan Blue'}
@attribute 'Cell viability' {Toxic	Non-Toxic}
@data
-0.1	1.380211	-7.6	1.33646	1.100371	?	Au	?	Mouse	PC12	Pheochromocytoma	MTT	Toxic
-0.4	1.380211	-7.6	1.33646	1.100371	?	Au	?	Mouse	PC12	Pheochromocytoma	MTT	Toxic
-0.7	1.380211	-7.6	1.33646	1.100371	?	Au	?	Mouse	PC12	Pheochromocytoma	MTT	Non-Toxic
-2	1.380211	-7.6	1.33646	1.100371	?	Au	?	Mouse	PC12	Pheochromocytoma	MTT	Non-Toxic
-1	1.380211	-7.6	1.33646	1.100371	?	Au	?	Mouse	PC12	Pheochromocytoma	MTT	Non-Toxic
-1.7	1.380211	-7.6	1.33646	1.100371	?	Au	?	Mouse	PC12	Pheochromocytoma	MTT	Non-Toxic
-1.3	1.380211	-7.6	1.33646	1.100371	?	Au	?	Mouse	PC12	Pheochromocytoma	MTT	Non-Toxic
-2.1	1.681241	?	1.39794	1.146128	?	FeO	Spherical	Human	T98G	Glioblastoma	LDH	Non-Toxic
-2.1	1.982271	?	1.39794	1.146128	?	FeO	Spherical	Human	T98G	Glioblastoma	LDH	Non-Toxic
-2.11	1.681241	?	1.342423	1.146128	?	MnO	Spherical	Human	T98G	Glioblastoma	LDH	Non-Toxic
-2.11	1.982271	?	1.342423	1.146128	?	MnO	Spherical	Human	T98G	Glioblastoma	LDH	Non-Toxic
0.7	1.380211	?	?	0.770852	?	'Carbon NP'	?	Mouse	N2a	Neuroblastoma	MTT	Non-Toxic
1	1.380211	?	?	0.770852	?	'Carbon NP'	?	Mouse	N2a	Neuroblastoma	MTT	Non-Toxic
1.4	1.380211	?	?	0.770852	?	'Carbon NP'	?	Mouse	N2a	Neuroblastoma	MTT	Non-Toxic
1.7	1.380211	?	?	0.770852	?	'Carbon NP'	?	Mouse	N2a	Neuroblastoma	MTT	Non-Toxic
2	1.380211	?	?	0.770852	?	'Carbon NP'	?	Mouse	N2a	Neuroblastoma	MTT	Non-Toxic
0.7	1.380211	?	?	0.770852	?	'Carbon NP'	?	Mouse	N2a	Neuroblastoma	MTT	Non-Toxic
1	1.380211	?	?	0.770852	?	'Carbon NP'	?	Mouse	N2a	Neuroblastoma	MTT	Non-Toxic
1.4	1.380211	?	?	0.770852	?	'Carbon NP'	?	Mouse	N2a	Neuroblastoma	MTT	Non-Toxic
1.7	1.380211	?	?	0.770852	?	'Carbon NP'	?	Mouse	N2a	Neuroblastoma	MTT	Non-Toxic
2	1.380211	?	?	0.770852	?	'Carbon NP'	?	Mouse	N2a	Neuroblastoma	MTT	Non-Toxic
0.7	1.380211	?	?	0.770852	?	'Carbon NP'	?	Mouse	N2a	Neuroblastoma	MTT	Non-Toxic
1	1.380211	?	?	0.770852	?	'Carbon NP'	?	Mouse	N2a	Neuroblastoma	MTT	Non-Toxic
1.4	1.380211	?	?	0.770852	?	'Carbon NP'	?	Mouse	N2a	Neuroblastoma	MTT	Non-Toxic
1.7	1.380211	?	?	0.770852	?	'Carbon NP'	?	Mouse	N2a	Neuroblastoma	MTT	Non-Toxic
2	1.380211	?	?	0.770852	?	'Carbon NP'	?	Mouse	N2a	Neuroblastoma	MTT	Non-Toxic
0.7	1.380211	?	?	2.25358	?	CdO	?	Mouse	N2a	Neuroblastoma	MTT	Toxic
1	1.380211	?	?	2.25358	?	CdO	?	Mouse	N2a	Neuroblastoma	MTT	Toxic
1.4	1.380211	?	?	2.25358	?	CdO	?	Mouse	N2a	Neuroblastoma	MTT	Toxic
1.7	1.380211	?	?	2.25358	?	CdO	?	Mouse	N2a	Neuroblastoma	MTT	Toxic
2	1.380211	?	?	2.25358	?	CdO	?	Mouse	N2a	Neuroblastoma	MTT	Toxic
-6.19	1.380211	-20	?	2	?	Ag	?	Human	HCMEC/D3	Mesencephalic	Live/Dead	Non-Toxic
2	1.681241	?	?	1.653213	?	Al2O3	Oval	Human	SHSY5Y	Neuroblastoma	Caspase_3/7	Toxic
2.1	1.681241	?	?	1.653213	?	Al2O3	Oval	Human	SHSY5Y	Neuroblastoma	Caspase_3/7	Toxic
2.18	1.681241	?	?	1.653213	?	Al2O3	Oval	Human	SHSY5Y	Neuroblastoma	Caspase_3/7	Non-Toxic
2	1.681241	?	?	1.518514	?	CuO	?	Human	SHSY5Y	Neuroblastoma	MTS	Toxic
2	1.681241	?	?	1.518514	?	CuO	?	Human	H4	neuroglioma	MTS	Toxic
-1	1.681241	?	?	1.518514	?	CuO	?	Human	SHSY5Y	Neuroblastoma	MTS	Toxic
-3	1.681241	?	?	1.518514	?	CuO	?	Human	SHSY5Y	Neuroblastoma	MTS	Toxic
0	1.681241	?	?	1.518514	?	CuO	?	Human	SHSY5Y	Neuroblastoma	MTS	Toxic
1	1.681241	?	?	1.518514	?	CuO	?	Human	H4	neuroglioma	MTS	Toxic
2	1.681241	?	?	1.518514	?	CuO	?	Human	SHSY5Y	Neuroblastoma	Live/Dead	Toxic
1	1.681241	?	?	1.518514	?	CuO	?	Human	SHSY5Y	Neuroblastoma	MTS	Toxic
-1	1.681241	?	?	1.518514	?	CuO	?	Human	H4	neuroglioma	MTS	Non-Toxic
2	1.681241	?	?	1.518514	?	CuO	?	Human	H4	neuroglioma	Live/Dead	Non-Toxic
0	1.681241	?	?	1.518514	?	CuO	?	Human	H4	neuroglioma	MTS	Non-Toxic
-3	1.681241	?	?	1.518514	?	CuO	?	Human	H4	neuroglioma	MTS	Non-Toxic
1	1.681241	?	?	1.518514	?	CuO	?	Human	SHSY5Y	Neuroblastoma	Live/Dead	Non-Toxic
1	1.681241	?	?	1.518514	?	CuO	?	Human	H4	neuroglioma	Live/Dead	Non-Toxic
0	1.681241	?	?	1.518514	?	CuO	?	Human	H4	neuroglioma	Live/Dead	Non-Toxic
-3	1.681241	?	?	1.518514	?	CuO	?	Human	SHSY5Y	Neuroblastoma	Live/Dead	Non-Toxic
0	1.681241	?	?	1.518514	?	CuO	?	Human	SHSY5Y	Neuroblastoma	Live/Dead	Non-Toxic
-3	1.681241	?	?	1.518514	?	CuO	?	Human	H4	neuroglioma	Live/Dead	Non-Toxic
-1	1.681241	?	?	1.518514	?	CuO	?	Human	H4	neuroglioma	Live/Dead	Non-Toxic
-1	1.681241	?	?	1.518514	?	CuO	?	Human	SHSY5Y	Neuroblastoma	Live/Dead	Non-Toxic
0	1.681241	?	?	1.130334	?	FeO	?	Human	SHSY5Y	Neuroblastoma	MTS	Non-Toxic
1	1.681241	?	?	1.130334	?	FeO	?	Human	SHSY5Y	Neuroblastoma	MTS	Non-Toxic
2	1.681241	?	?	1.130334	?	FeO	?	Human	SHSY5Y	Neuroblastoma	MTS	Non-Toxic
-1	1.681241	?	?	1.130334	?	FeO	?	Human	SHSY5Y	Neuroblastoma	MTS	Non-Toxic
-3	1.681241	?	?	1.130334	?	FeO	?	Human	SHSY5Y	Neuroblastoma	MTS	Non-Toxic
1	1.681241	?	?	1.130334	?	FeO	?	Human	H4	neuroglioma	MTS	Non-Toxic
2	1.681241	?	?	1.130334	?	FeO	?	Human	H4	neuroglioma	MTS	Non-Toxic
0	1.681241	?	?	1.130334	?	FeO	?	Human	H4	neuroglioma	MTS	Non-Toxic
-1	1.681241	?	?	1.130334	?	FeO	?	Human	H4	neuroglioma	MTS	Non-Toxic
0	1.681241	?	?	1.130334	?	FeO	?	Human	SHSY5Y	Neuroblastoma	Live/Dead	Non-Toxic
-3	1.681241	?	?	1.130334	?	FeO	?	Human	SHSY5Y	Neuroblastoma	Live/Dead	Non-Toxic
2	1.681241	?	?	1.130334	?	FeO	?	Human	SHSY5Y	Neuroblastoma	Live/Dead	Non-Toxic
-1	1.681241	?	?	1.130334	?	FeO	?	Human	SHSY5Y	Neuroblastoma	Live/Dead	Non-Toxic
1	1.681241	?	?	1.130334	?	FeO	?	Human	H4	neuroglioma	Live/Dead	Non-Toxic
1	1.681241	?	?	1.130334	?	FeO	?	Human	SHSY5Y	Neuroblastoma	Live/Dead	Non-Toxic
2	1.681241	?	?	1.130334	?	FeO	?	Human	H4	neuroglioma	Live/Dead	Non-Toxic
0	1.681241	?	?	1.130334	?	FeO	?	Human	H4	neuroglioma	Live/Dead	Non-Toxic
-1	1.681241	?	?	1.130334	?	FeO	?	Human	H4	neuroglioma	Live/Dead	Non-Toxic
-3	1.681241	?	?	1.130334	?	FeO	?	Human	H4	neuroglioma	Live/Dead	Non-Toxic
-3	1.681241	?	?	1.130334	?	FeO	?	Human	H4	neuroglioma	MTS	Non-Toxic
2	1.681241	?	?	1.778151	?	ZnO	?	Human	SHSY5Y	Neuroblastoma	MTS	Toxic
2	1.681241	?	?	1.778151	?	ZnO	?	Human	H4	neuroglioma	MTS	Toxic
1	1.681241	?	?	1.778151	?	ZnO	?	Human	SHSY5Y	Neuroblastoma	MTS	Non-Toxic
0	1.681241	?	?	1.778151	?	ZnO	?	Human	SHSY5Y	Neuroblastoma	MTS	Non-Toxic
1	1.681241	?	?	1.778151	?	ZnO	?	Human	H4	neuroglioma	MTS	Non-Toxic
-1	1.681241	?	?	1.778151	?	ZnO	?	Human	SHSY5Y	Neuroblastoma	MTS	Non-Toxic
2	1.681241	?	?	1.778151	?	ZnO	?	Human	H4	neuroglioma	Live/Dead	Non-Toxic
0	1.681241	?	?	1.778151	?	ZnO	?	Human	H4	neuroglioma	MTS	Non-Toxic
2	1.681241	?	?	1.778151	?	ZnO	?	Human	SHSY5Y	Neuroblastoma	Live/Dead	Non-Toxic
0	1.681241	?	?	1.778151	?	ZnO	?	Human	SHSY5Y	Neuroblastoma	Live/Dead	Non-Toxic
-1	1.681241	?	?	1.778151	?	ZnO	?	Human	H4	neuroglioma	Live/Dead	Non-Toxic
-3	1.681241	?	?	1.778151	?	ZnO	?	Human	SHSY5Y	Neuroblastoma	Live/Dead	Non-Toxic
-1	1.681241	?	?	1.778151	?	ZnO	?	Human	SHSY5Y	Neuroblastoma	Live/Dead	Non-Toxic
1	1.681241	?	?	1.778151	?	ZnO	?	Human	SHSY5Y	Neuroblastoma	Live/Dead	Non-Toxic
0	1.681241	?	?	1.778151	?	ZnO	?	Human	H4	neuroglioma	Live/Dead	Non-Toxic
1	1.681241	?	?	1.778151	?	ZnO	?	Human	H4	neuroglioma	Live/Dead	Non-Toxic
-3	1.681241	?	?	1.778151	?	ZnO	?	Human	H4	neuroglioma	Live/Dead	Non-Toxic
-3	1.681241	?	?	1.778151	?	ZnO	?	Human	SHSY5Y	Neuroblastoma	MTS	Non-Toxic
-1	1.681241	?	?	1.778151	?	ZnO	?	Human	H4	neuroglioma	MTS	Non-Toxic
-3	1.681241	?	?	1.778151	?	ZnO	?	Human	H4	neuroglioma	MTS	Non-Toxic
0.193125	1.857332	12.1	?	2.557988	?	FeO	?	Human	SHSY5Y	Neuroblastoma	AlamarBlue	Toxic
0.79588	1.857332	12.1	?	2.557988	?	FeO	?	Human	SHSY5Y	Neuroblastoma	AlamarBlue	Toxic
0.49485	1.857332	12.1	?	2.557988	?	FeO	?	Human	SHSY5Y	Neuroblastoma	AlamarBlue	Non-Toxic
0.49485	1.857332	12.1	?	2.557988	?	FeO	?	Human	SHSY5Y	Neuroblastoma	AlamarBlue	Non-Toxic
0.193125	1.857332	12.1	?	2.557988	?	FeO	?	Human	SHSY5Y	Neuroblastoma	AlamarBlue	Non-Toxic
0.79588	1.857332	17.7	?	2.163758	?	FeO	?	Human	SHSY5Y	Neuroblastoma	AlamarBlue	Non-Toxic
1.39794	1.857332	17.7	?	2.163758	?	FeO	?	Human	SHSY5Y	Neuroblastoma	AlamarBlue	Non-Toxic
1.09691	1.857332	17.7	?	2.163758	?	FeO	?	Human	SHSY5Y	Neuroblastoma	AlamarBlue	Non-Toxic
1.09691	1.857332	17.7	?	2.163758	?	FeO	?	Human	SHSY5Y	Neuroblastoma	AlamarBlue	Toxic
1.39794	1.857332	17.7	?	2.163758	?	FeO	?	Human	SHSY5Y	Neuroblastoma	AlamarBlue	Toxic
0.193125	1.857332	12.1	?	2.557988	?	FeO	?	Human	SHSY5Y	Neuroblastoma	AlamarBlue	Toxic
0.49485	1.857332	12.1	?	2.557988	?	FeO	?	Human	SHSY5Y	Neuroblastoma	AlamarBlue	Toxic
0.49485	1.857332	12.1	?	2.557988	?	FeO	?	Human	SHSY5Y	Neuroblastoma	AlamarBlue	Toxic
0.193125	1.857332	12.1	?	2.557988	?	FeO	?	Human	SHSY5Y	Neuroblastoma	AlamarBlue	Toxic
0.79588	1.857332	12.1	?	2.557988	?	FeO	?	Human	SHSY5Y	Neuroblastoma	AlamarBlue	Toxic
1.39794	1.857332	17.7	?	2.163758	?	FeO	?	Human	SHSY5Y	Neuroblastoma	CellTiter?Glo	Toxic
1.39794	1.857332	17.7	?	2.163758	?	FeO	?	Human	SHSY5Y	Neuroblastoma	CellTiter?Glo	Toxic
1.09691	1.857332	17.7	?	2.163758	?	FeO	?	Human	SHSY5Y	Neuroblastoma	CellTiter?Glo	Non-Toxic
1.09691	1.857332	17.7	?	2.163758	?	FeO	?	Human	SHSY5Y	Neuroblastoma	CellTiter?Glo	Non-Toxic
0.79588	1.857332	17.7	?	2.163758	?	FeO	?	Human	SHSY5Y	Neuroblastoma	CellTiter?Glo	Non-Toxic
0.193125	1.857332	12.1	?	2.557988	?	FeO	?	Human	SHSY5Y	Neuroblastoma	LDH	Toxic
0.49485	1.857332	12.1	?	2.557988	?	FeO	?	Human	SHSY5Y	Neuroblastoma	LDH	Toxic
0.49485	1.857332	12.1	?	2.557988	?	FeO	?	Human	SHSY5Y	Neuroblastoma	LDH	Toxic
0.79588	1.857332	12.1	?	2.557988	?	FeO	?	Human	SHSY5Y	Neuroblastoma	LDH	Toxic
0.193125	1.857332	12.1	?	2.557988	?	FeO	?	Human	SHSY5Y	Neuroblastoma	LDH	Toxic
1.39794	1.857332	17.7	?	2.163758	?	FeO	?	Human	SHSY5Y	Neuroblastoma	LDH	Toxic
1.09691	1.857332	17.7	?	2.163758	?	FeO	?	Human	SHSY5Y	Neuroblastoma	LDH	Toxic
1.09691	1.857332	17.7	?	2.163758	?	FeO	?	Human	SHSY5Y	Neuroblastoma	LDH	Toxic
1.39794	1.857332	17.7	?	2.163758	?	FeO	?	Human	SHSY5Y	Neuroblastoma	LDH	Toxic
0.79588	1.857332	17.7	?	2.163758	?	FeO	?	Human	SHSY5Y	Neuroblastoma	LDH	Non-Toxic
1.39794	1.380211	17.7	?	2.163758	?	FeO	?	Human	SHSY5Y	Neuroblastoma	LDH	Non-Toxic
1.39794	1.380211	17.7	?	2.163758	?	FeO	?	Human	SHSY5Y	Neuroblastoma	LDH	Non-Toxic
1.09691	1.380211	17.7	?	2.163758	?	FeO	?	Human	SHSY5Y	Neuroblastoma	LDH	Non-Toxic
1.09691	1.380211	17.7	?	2.163758	?	FeO	?	Human	SHSY5Y	Neuroblastoma	LDH	Non-Toxic
0.79588	1.380211	17.7	?	2.163758	?	FeO	?	Human	SHSY5Y	Neuroblastoma	LDH	Non-Toxic
0.79588	0.60206	17.7	?	2.163758	?	FeO	?	Human	SHSY5Y	Neuroblastoma	LDH	Non-Toxic
1.39794	0.60206	17.7	?	2.163758	?	FeO	?	Human	SHSY5Y	Neuroblastoma	LDH	Non-Toxic
1.09691	0.60206	17.7	?	2.163758	?	FeO	?	Human	SHSY5Y	Neuroblastoma	LDH	Non-Toxic
1.39794	0.60206	17.7	?	2.163758	?	FeO	?	Human	SHSY5Y	Neuroblastoma	LDH	Non-Toxic
1.09691	0.60206	17.7	?	2.163758	?	FeO	?	Human	SHSY5Y	Neuroblastoma	LDH	Non-Toxic
0.79588	1.380211	12.1	?	2.557988	?	FeO	?	Human	SHSY5Y	Neuroblastoma	LDH	Non-Toxic
1.39794	0	17.7	?	2.163758	?	FeO	?	Human	SHSY5Y	Neuroblastoma	LDH	Non-Toxic
0.79588	0	17.7	?	2.163758	?	FeO	?	Human	SHSY5Y	Neuroblastoma	LDH	Non-Toxic
1.09691	0	17.7	?	2.163758	?	FeO	?	Human	SHSY5Y	Neuroblastoma	LDH	Non-Toxic
1.09691	0	17.7	?	2.163758	?	FeO	?	Human	SHSY5Y	Neuroblastoma	LDH	Non-Toxic
1.39794	0	17.7	?	2.163758	?	FeO	?	Human	SHSY5Y	Neuroblastoma	LDH	Non-Toxic
0.193125	0	12.1	?	2.557988	?	FeO	?	Human	SHSY5Y	Neuroblastoma	LDH	Non-Toxic
0.79588	0	12.1	?	2.557988	?	FeO	?	Human	SHSY5Y	Neuroblastoma	LDH	Non-Toxic
0.79588	0.60206	12.1	?	2.557988	?	FeO	?	Human	SHSY5Y	Neuroblastoma	LDH	Non-Toxic
0.193125	0	12.1	?	2.557988	?	FeO	?	Human	SHSY5Y	Neuroblastoma	LDH	Non-Toxic
0.49485	0	12.1	?	2.557988	?	FeO	?	Human	SHSY5Y	Neuroblastoma	LDH	Non-Toxic
0.49485	0	12.1	?	2.557988	?	FeO	?	Human	SHSY5Y	Neuroblastoma	LDH	Non-Toxic
0.193125	0.60206	12.1	?	2.557988	?	FeO	?	Human	SHSY5Y	Neuroblastoma	LDH	Non-Toxic
0.49485	0.60206	12.1	?	2.557988	?	FeO	?	Human	SHSY5Y	Neuroblastoma	LDH	Non-Toxic
0.193125	1.380211	12.1	?	2.557988	?	FeO	?	Human	SHSY5Y	Neuroblastoma	LDH	Non-Toxic
0.49485	0.60206	12.1	?	2.557988	?	FeO	?	Human	SHSY5Y	Neuroblastoma	LDH	Non-Toxic
0.193125	0.60206	12.1	?	2.557988	?	FeO	?	Human	SHSY5Y	Neuroblastoma	LDH	Non-Toxic
0.193125	1.380211	12.1	?	2.557988	?	FeO	?	Human	SHSY5Y	Neuroblastoma	LDH	Non-Toxic
0.49485	1.380211	12.1	?	2.557988	?	FeO	?	Human	SHSY5Y	Neuroblastoma	LDH	Non-Toxic
0.49485	1.380211	12.1	?	2.557988	?	FeO	?	Human	SHSY5Y	Neuroblastoma	LDH	Non-Toxic
0.79588	1.857332	17.7	?	2.163758	?	FeO	?	Human	SHSY5Y	Neuroblastoma	MTS	Non-Toxic
0.193125	1.857332	12.1	?	2.557988	?	FeO	?	Human	SHSY5Y	Neuroblastoma	MTS	Non-Toxic
0.49485	1.857332	12.1	?	2.557988	?	FeO	?	Human	SHSY5Y	Neuroblastoma	MTS	Non-Toxic
0.49485	1.857332	12.1	?	2.557988	?	FeO	?	Human	SHSY5Y	Neuroblastoma	MTS	Non-Toxic
1.09691	1.857332	17.7	?	2.163758	?	FeO	?	Human	SHSY5Y	Neuroblastoma	MTS	Non-Toxic
1.39794	1.857332	17.7	?	2.163758	?	FeO	?	Human	SHSY5Y	Neuroblastoma	MTS	Non-Toxic
1.39794	1.857332	17.7	?	2.163758	?	FeO	?	Human	SHSY5Y	Neuroblastoma	MTS	Non-Toxic
1.09691	1.857332	17.7	?	2.163758	?	FeO	?	Human	SHSY5Y	Neuroblastoma	MTS	Non-Toxic
0.193125	1.857332	12.1	?	2.557988	?	FeO	?	Human	SHSY5Y	Neuroblastoma	MTS	Toxic
0.79588	1.857332	12.1	?	2.557988	?	FeO	?	Human	SHSY5Y	Neuroblastoma	MTS	Toxic
0.193125	2.225309	12.1	?	2.557988	?	FeO	?	Human	SHSY5Y	Neuroblastoma	'Trypan Blue'	Toxic
0.79588	2.225309	12.1	?	2.557988	?	FeO	?	Human	SHSY5Y	Neuroblastoma	'Trypan Blue'	Toxic
1.39794	2.225309	17.7	?	2.163758	?	FeO	?	Human	SHSY5Y	Neuroblastoma	'Trypan Blue'	Toxic
0.79588	1.857332	12.1	?	2.557988	?	FeO	?	Human	SHSY5Y	Neuroblastoma	'Trypan Blue'	Toxic
0.79588	2.079181	12.1	?	2.557988	?	FeO	?	Human	SHSY5Y	Neuroblastoma	'Trypan Blue'	Toxic
0.193125	2.079181	12.1	?	2.557988	?	FeO	?	Human	SHSY5Y	Neuroblastoma	'Trypan Blue'	Toxic
1.39794	2.079181	17.7	?	2.163758	?	FeO	?	Human	SHSY5Y	Neuroblastoma	'Trypan Blue'	Toxic
1.39794	1.857332	17.7	?	2.163758	?	FeO	?	Human	SHSY5Y	Neuroblastoma	'Trypan Blue'	Toxic
0.193125	1.857332	12.1	?	2.557988	?	FeO	?	Human	SHSY5Y	Neuroblastoma	'Trypan Blue'	Toxic
0.49485	2.225309	12.1	?	2.557988	?	FeO	?	Human	SHSY5Y	Neuroblastoma	'Trypan Blue'	Toxic
1.39794	2.225309	17.7	?	2.163758	?	FeO	?	Human	SHSY5Y	Neuroblastoma	'Trypan Blue'	Toxic
1.39794	1.857332	17.7	?	2.163758	?	FeO	?	Human	SHSY5Y	Neuroblastoma	'Trypan Blue'	Toxic
0.49485	2.079181	12.1	?	2.557988	?	FeO	?	Human	SHSY5Y	Neuroblastoma	'Trypan Blue'	Toxic
1.09691	2.225309	17.7	?	2.163758	?	FeO	?	Human	SHSY5Y	Neuroblastoma	'Trypan Blue'	Toxic
1.39794	2.079181	17.7	?	2.163758	?	FeO	?	Human	SHSY5Y	Neuroblastoma	'Trypan Blue'	Toxic
1.39794	1.857332	17.7	?	2.163758	?	FeO	?	Human	SHSY5Y	Neuroblastoma	'Trypan Blue'	Toxic
1.39794	1.857332	17.7	?	2.163758	?	FeO	?	Human	SHSY5Y	Neuroblastoma	'Trypan Blue'	Toxic
0.49485	1.857332	12.1	?	2.557988	?	FeO	?	Human	SHSY5Y	Neuroblastoma	'Trypan Blue'	Toxic
1.09691	2.079181	17.7	?	2.163758	?	FeO	?	Human	SHSY5Y	Neuroblastoma	'Trypan Blue'	Toxic
1.09691	2.225309	17.7	?	2.163758	?	FeO	?	Human	SHSY5Y	Neuroblastoma	'Trypan Blue'	Toxic
0.49485	2.225309	12.1	?	2.557988	?	FeO	?	Human	SHSY5Y	Neuroblastoma	'Trypan Blue'	Toxic
1.09691	1.857332	17.7	?	2.163758	?	FeO	?	Human	SHSY5Y	Neuroblastoma	'Trypan Blue'	Toxic
1.09691	1.857332	17.7	?	2.163758	?	FeO	?	Human	SHSY5Y	Neuroblastoma	'Trypan Blue'	Toxic
1.09691	2.079181	17.7	?	2.163758	?	FeO	?	Human	SHSY5Y	Neuroblastoma	'Trypan Blue'	Toxic
0.49485	2.079181	12.1	?	2.557988	?	FeO	?	Human	SHSY5Y	Neuroblastoma	'Trypan Blue'	Toxic
0.49485	1.857332	12.1	?	2.557988	?	FeO	?	Human	SHSY5Y	Neuroblastoma	'Trypan Blue'	Toxic
0.193125	2.225309	12.1	?	2.557988	?	FeO	?	Human	SHSY5Y	Neuroblastoma	'Trypan Blue'	Toxic
0.79588	2.225309	17.7	?	2.163758	?	FeO	?	Human	SHSY5Y	Neuroblastoma	'Trypan Blue'	Toxic
1.39794	1.380211	17.7	?	2.163758	?	FeO	?	Human	SHSY5Y	Neuroblastoma	'Trypan Blue'	Toxic
1.09691	1.857332	17.7	?	2.163758	?	FeO	?	Human	SHSY5Y	Neuroblastoma	'Trypan Blue'	Toxic
1.09691	1.857332	17.7	?	2.163758	?	FeO	?	Human	SHSY5Y	Neuroblastoma	'Trypan Blue'	Toxic
0.79588	2.079181	17.7	?	2.163758	?	FeO	?	Human	SHSY5Y	Neuroblastoma	'Trypan Blue'	Toxic
1.39794	1.380211	17.7	?	2.163758	?	FeO	?	Human	SHSY5Y	Neuroblastoma	'Trypan Blue'	Toxic
0.79588	1.380211	12.1	?	2.557988	?	FeO	?	Human	SHSY5Y	Neuroblastoma	'Trypan Blue'	Non-Toxic
1.09691	1.380211	17.7	?	2.163758	?	FeO	?	Human	SHSY5Y	Neuroblastoma	'Trypan Blue'	Non-Toxic
0.193125	1.380211	12.1	?	2.557988	?	FeO	?	Human	SHSY5Y	Neuroblastoma	'Trypan Blue'	Non-Toxic
0.193125	2.079181	12.1	?	2.557988	?	FeO	?	Human	SHSY5Y	Neuroblastoma	'Trypan Blue'	Non-Toxic
0.49485	1.380211	12.1	?	2.557988	?	FeO	?	Human	SHSY5Y	Neuroblastoma	'Trypan Blue'	Non-Toxic
0.79588	1.857332	17.7	?	2.163758	?	FeO	?	Human	SHSY5Y	Neuroblastoma	'Trypan Blue'	Non-Toxic
0.193125	1.857332	12.1	?	2.557988	?	FeO	?	Human	SHSY5Y	Neuroblastoma	'Trypan Blue'	Non-Toxic
0.79588	1.857332	17.7	?	2.163758	?	FeO	?	Human	SHSY5Y	Neuroblastoma	'Trypan Blue'	Non-Toxic
0.49485	1.380211	12.1	?	2.557988	?	FeO	?	Human	SHSY5Y	Neuroblastoma	'Trypan Blue'	Non-Toxic
1.09691	1.380211	17.7	?	2.163758	?	FeO	?	Human	SHSY5Y	Neuroblastoma	'Trypan Blue'	Non-Toxic
0.79588	1.380211	17.7	?	2.163758	?	FeO	?	Human	SHSY5Y	Neuroblastoma	'Trypan Blue'	Non-Toxic
0.193125	1.380211	12.1	?	2.557988	?	FeO	?	Human	SHSY5Y	Neuroblastoma	'Trypan Blue'	Non-Toxic
